# Supplementary material for: Cross talk between acetylation and methylation regulators reveals histone modifier expression patterns posing prognostic and therapeutic implications on patients with colon cancer
Source: Clin Epigenetics. 2022 May 23;14:70. doi: 10.1186/s13148-022-01290-y (PMC9128235; doi:10.1186/s13148-022-01290-y)
Supplement: Supplementary file 1 — Additional file 1: Supplementary tables. [file 13148_2022_1290_MOESM1_ESM.xlsx]

## Sheet: Table S1
Table S1: Members of histone modification regulators
Acetyltransferases	Deacetylases	Methyltransferases	Demethylases
KAT8	HDAC9	KMT2E	KDM8
KAT7	HDAC8	KMT2D	KDM7A
KAT6B	HDAC7	KMT2C	KDM6B
KAT6A	HDAC6	KMT2B	KDM6A
KAT5	HDAC5	KMT2A	KDM5D
KAT2B	HDAC4	SUV39H2	KDM5C
KAT2A	HDAC3	SUV39H1	KDM5B
CREBBP	HDAC2	SETD9	KDM5A
EP300	HDAC11	SETD7	KDM4D
ELP3	HDAC10	SETD6	KDM4C
HAT1	HDAC1	SETD5	KDM4B
NCOA1	SIRT7	SETD4	KDM4A
CLOCK	SIRT6	SETD3	KDM3B
GTF3C4	SIRT5	SETD2	KDM3A
	SIRT4	SETD1B	KDM2B
	SIRT3	SETD1A	KDM2A
	SIRT2	PRDM9	KDM1B
	SIRT1	SETDB2	KDM1A
		SETDB1	PHF8
		EHMT2	PHF2
		EHMT1	JMJD1C
		NSD1	UTY
		ASH1L
		N6AMT1
		SMYD5
		SMYD4
		SMYD3
		SMYD2
		SMYD1
		DOT1L
		EZH2
		PRMT6
		PRMT5
		CARM1

## Sheet: Table S2
Table S2: The survival impacts for histone modification regulators
Gene name	HR	p value
UTY	0.760253	0.149919
SUV39H2	1.55111	0.00823417
SUV39H1	0.612722	0.012718
SMYD5	1.5303	0.0110992
SMYD4	0.710646	0.0451836
SMYD3	1.40544	0.0575902
SMYD2	0.795474	0.171815
SMYD1	0.658424	0.0123494
SIRT7	1.28576	0.13415
SIRT6	1.31883	0.107666
SIRT5	0.688757	0.0273252
SIRT4	0.584904	0.00119726
SIRT3	1.30213	0.158599
SIRT2	0.811798	0.215968
SIRT1	1.21986	0.237418
SETDB2	0.600668	0.00423815
SETDB1	1.40606	0.0608105
SETD9	0.766645	0.155909
SETD7	0.855393	0.360121
SETD6	0.768612	0.117892
SETD5	1.35503	0.0885825
SETD4	1.27892	0.168496
SETD3	1.39523	0.0508645
SETD2	1.20685	0.295858
SETD1B	0.702209	0.0340122
SETD1A	0.812648	0.230125
PRMT6	1.24854	0.190507
PRMT5	1.44261	0.0407616
PRDM9	1.33987	0.0868418
PHF8	1.42764	0.0358817
PHF2	0.836452	0.291583
NSD1	1.29401	0.122382
NCOA1	0.620742	0.00471604
N6AMT1	1.46701	0.0240553
KMT2E	1.32169	0.120596
KMT2D	1.18222	0.318761
KMT2C	0.736802	0.0705745
KMT2B	1.4035	0.058816
KMT2A	0.753946	0.0903216
KDM8	0.8031	0.204506
KDM7A	1.4173	0.0505193
KDM6B	0.703449	0.0362216
KDM6A	1.7733	0.000772739
KDM5D	0.875651	0.428913
KDM5C	1.36585	0.0627146
KDM5B	1.56528	0.00911124
KDM5A	0.664332	0.0311342
KDM4D	1.1771	0.330615
KDM4C	0.629056	0.00606235
KDM4B	0.827499	0.28428
KDM4A	0.699002	0.0314492
KDM3B	0.637486	0.0066947
KDM3A	0.548097	0.000273182
KDM2B	0.688231	0.0257101
KDM2A	0.761045	0.113711
KDM1B	0.753397	0.127444
KDM1A	0.65999	0.0137566
KAT8	0.775455	0.171147
KAT7	0.804643	0.193457
KAT6B	0.878711	0.440556
KAT6A	1.25231	0.179025
KAT5	0.823347	0.255912
KAT2B	0.754967	0.0919452
KAT2A	0.527426	0.00201925
JMJD1C	1.10844	0.549161
HDAC9	1.56566	0.00729644
HDAC8	1.24498	0.190639
HDAC7	1.56724	0.0198806
HDAC6	1.23274	0.211817
HDAC5	1.50826	0.0157693
HDAC4	0.757756	0.108097
HDAC3	0.725907	0.066762
HDAC2	0.751619	0.0868604
HDAC11	0.533558	0.000364109
HDAC10	1.33631	0.138722
HDAC1	0.699486	0.0320694
HAT1	0.750244	0.0869863
GTF3C4	0.544637	0.000229862
EZH2	0.535325	0.00175702
EP300	0.699938	0.0376457
ELP3	0.686803	0.044262
EHMT2	0.721628	0.0544226
EHMT1	0.753293	0.0906237
DOT1L	0.668228	0.0160594
CREBBP	0.84015	0.330115
CLOCK	1.59524	0.00527447
CARM1	0.894401	0.522591
ASH1L	1.18331	0.324088

## Sheet: Table S3
Table S3: Mutation rates of histone modification regulators in solid tumors
Cancer type	Mutation rate (%)
LUSC	77.44
BLCA	82.04
BRCA	39.05
CESC	69.2
COAD	59.4
HNSC	64.17
LIHC	47.25
LUAD	66.14
SKCM	74.09
STAD	68.35

## Sheet: Table S4
Table S4: Basic information of gene expression profiling series
Datasets	Platform	Country	No. of patients	Survival	chemotherapy information
GSE17538	GPL570	USA	176	OS/RFS	NA
GSE33113	GPL570	USA	90	RFS	NA
GSE37892	GPL570	France	130	RFS	NA
GSE38832	GPL570	USA	92	RFS	NA
GSE39582	GPL570	France	502	OS/RFS	Yes
TCGA	RNAseq	USA	382	OS	Yes
SYSUCC	RNAseq	China	30	NA	NA

## Sheet: Table S5
Table S5: Patients’ basic characteristics
Item	GEO cohort	TCGA cohort	SYSUCC cohort
Age (mean ± SD)	67.48 ± 13.13	67.46±13.11	56.27±11.23
Gender (n, %)
Male	481 (53.1)	199 (52.1)	17 (56.7)
Female	417 (42.1)	183 (47.9)	13 (43.3)
Unknown	92 (9.3)	0 (0)	0 (0)
Stage (n, %)
I	82 (8.3)	75 (19.6)	0 (0)
II	532 (53.7)	178 (46.6)	16 (53.3)
III	376 (38.0)	129 (33.8)	14 (46.7)
Tumor site (n, %)
Proximal	259 (26.2)	225 (58.9)	12 (40.0)
Distal	372 (37.6)	145 (38.0)	18 (60.0)
Unknown	359 (36.3)	12 (3.1)	0 (0)
CMS (n, %)
CMS1	148 (14.9)	83 (21.8)	3 (10.0)
CMS2	305 (30.8)	209 (54.7)	8 (26.7)
CMS3	103 (10.4)	46 (12.0)	4 (13.3)
CMS4	157 (15.9)	44 (11.5)	15 (50.0)
Unknown	277 (28.0)	0 (0)	0 (0)

## Sheet: Table S6
Table S6: Differentially expressed genes in HMC4 cluster
Genes	log2FC	t	B	pValue	FDR
SFRP2	1.60844	10.7352	47.794	7.07e-26	8.89e-25
OGN	1.60746	13.1647	73.9872	2.26e-37	7.73e-36
ADH1B	1.46579	10.9946	50.3813	5.16e-27	7.12e-26
CHRDL1	1.45542	13.1643	73.9825	2.27e-37	7.73e-36
PLN	1.44404	14.002	83.9801	9.41e-42	4.64e-40
C7	1.40804	14.4657	89.7137	2.9e-44	2.2e-42
SYNPO2	1.36685	15.1109	97.9185	7.39e-48	9.42e-46
ABCA8	1.34954	14.3361	88.0984	1.48e-43	1.04e-41
ABI3BP	1.33994	16.8464	121.219	4.67e-58	2.53e-55
FABP4	1.33877	12.0426	61.3531	7.85e-32	1.59e-30
MYH11	1.33673	12.8202	70.0132	1.25e-35	3.68e-34
SCN7A	1.33046	12.5836	67.3323	1.87e-34	4.96e-33
CYP1B1	1.29978	13.2632	75.1377	7.06e-38	2.51e-36
OMD	1.27219	12.7679	69.4171	2.28e-35	6.49e-34
MAMDC2	1.26781	13.8641	82.3028	5.11e-41	2.36e-39
CILP	1.24941	13.3328	75.9554	3.09e-38	1.13e-36
KCNMA1	1.22878	15.0601	97.2633	1.43e-47	1.63e-45
ANGPTL1	1.19774	13.4243	77.0347	1.04e-38	3.89e-37
MEIS2	1.19215	15.1535	98.47	4.24e-48	5.74e-46
ASPN	1.18209	11.1827	52.2901	7.48e-28	1.11e-26
GREM1	1.17288	10.5499	45.9778	4.45e-25	5.25e-24
SFRP1	1.16874	11.6795	57.459	4.02e-30	7.02e-29
VGLL3	1.16824	14.5555	90.8397	9.3e-45	7.33e-43
FNDC1	1.16785	11.5352	55.938	1.87e-29	3.07e-28
HTR2B	1.16677	13.5051	77.9925	3.96e-39	1.55e-37
MMRN1	1.16501	13.9056	82.8065	3.08e-41	1.48e-39
SLIT2	1.16416	14.4484	89.4977	3.6e-44	2.69e-42
AKAP12	1.16255	13.9702	83.593	1.39e-41	6.77e-40
GAS1	1.16094	11.0755	51.1987	2.26e-27	3.19e-26
PDZRN4	1.15873	13.5618	78.6678	2e-39	8.27e-38
SCG2	1.13382	14.9931	96.4019	3.41e-47	3.6e-45
DCLK1	1.13286	15.6594	105.093	5.34e-51	1.1e-48
PHLDB2	1.13106	15.6081	104.415	1.06e-50	1.99e-48
DDR2	1.12292	16.6577	118.604	6.51e-57	2.57e-54
COLEC12	1.11998	14.5434	90.689	1.08e-44	8.38e-43
PLXDC2	1.11621	16.7435	119.791	1.97e-57	9.48e-55
NEXN	1.11363	14.5752	91.0879	7.24e-45	5.81e-43
MGP	1.11219	12.3465	64.6863	2.71e-33	6.51e-32
SYNM	1.11054	10.8742	49.1742	1.75e-26	2.31e-25
ZEB1	1.10785	17.728	133.697	1.62e-63	1.41e-60
THBS4	1.10348	11.6044	56.6653	8.96e-30	1.53e-28
PTGIS	1.10273	12.1865	62.9228	1.61e-32	3.65e-31
FAM129A	1.10025	15.8074	107.06	7.35e-52	1.68e-49
MIR100HG	1.09798	14.3425	88.1774	1.36e-43	9.85e-42
DPYSL3	1.09135	15.4241	101.993	1.21e-49	1.95e-47
EFEMP1	1.09061	12.8104	69.9016	1.4e-35	4.09e-34
STEAP4	1.08857	15.0713	97.4071	1.24e-47	1.53e-45
BCHE	1.08601	11.3368	53.8727	1.51e-28	2.35e-27
MFAP5	1.08456	10.777	48.2073	4.66e-26	5.92e-25
DES	1.08342	8.61083	28.6305	1.95e-17	1.31e-16
ADIPOQ	1.08176	9.389	35.2223	2.41e-20	1.96e-19
SPARCL1	1.07733	15.66	105.101	5.29e-51	1.1e-48
CCDC80	1.07717	13.5534	78.5674	2.22e-39	9.06e-38
MS4A1	1.07446	9.67807	37.7987	1.77e-21	1.58e-20
TNS1	1.06851	14.0181	84.1769	7.72e-42	3.89e-40
VIP	1.06321	9.12811	32.9559	2.4e-19	1.81e-18
SPOCK1	1.06192	10.6567	47.0214	1.55e-25	1.87e-24
AOC3	1.06162	14.6633	92.1999	2.36e-45	2.05e-43
AGTR1	1.059	11.5448	56.0389	1.69e-29	2.8e-28
COL14A1	1.05583	14.1442	85.7239	1.62e-42	9.62e-41
TCN1	1.05543	6.53573	13.6041	8.88e-11	3.68e-10
COL10A1	1.05014	7.73163	21.8021	2.03e-14	1.13e-13
DPYD	1.0492	14.0709	84.8237	4.02e-42	2.1e-40
SFRP4	1.04778	8.41987	27.0909	9.32e-17	6e-16
RSPO3	1.04682	11.9352	60.1913	2.54e-31	4.89e-30
CTSE	1.04529	6.93137	16.1747	6.38e-12	2.89e-11
SLC16A7	1.04451	14.1236	85.4706	2.09e-42	1.19e-40
GOLGA8N	1.04432	14.8321	94.3416	2.72e-46	2.56e-44
LMOD1	1.04218	13.258	75.0766	7.51e-38	2.65e-36
FGF7	1.04146	15.2769	100.072	8.43e-49	1.26e-46
SCRG1	1.04144	12.2339	63.4434	9.49e-33	2.21e-31
SYNE1	1.0389	19.8806	165.768	1.52e-77	3.3e-74
CD109	1.03739	11.7672	58.3906	1.57e-30	2.87e-29
MYLK	1.03735	13.7086	80.4255	3.4e-40	1.46e-38
TCEAL2	1.03402	10.7303	47.746	7.43e-26	9.3e-25
C3	1.03398	11.1624	52.0824	9.23e-28	1.35e-26
WWTR1	1.02895	15.0639	97.3121	1.36e-47	1.59e-45
CASQ2	1.02844	10.2079	42.6975	1.23e-23	1.3e-22
FHL1	1.02379	14.3353	88.0879	1.49e-43	1.04e-41
BNC2	1.01849	16.1717	111.956	5.29e-54	1.76e-51
CNN1	1.0179	10.6364	46.8229	1.89e-25	2.28e-24
PCDH7	1.01591	14.2303	86.7865	5.55e-43	3.59e-41
KCTD12	1.01518	14.1521	85.8213	1.47e-42	8.84e-41
COL8A1	1.01485	10.1013	41.6933	3.41e-23	3.5e-22
SPON1	1.01178	11.1418	51.8726	1.14e-27	1.65e-26
STON1	1.01163	16.099	110.973	1.42e-53	4.41e-51
F13A1	1.00962	11.2431	52.908	4e-28	5.98e-27
CYBRD1	1.0085	14.1042	85.232	2.66e-42	1.44e-40
CDH19	1.00414	10.4569	45.0767	1.11e-24	1.28e-23
ANTXR1	1.00221	12.6263	67.8131	1.15e-34	3.1e-33
PRELP	1.00185	12.8468	70.3171	9.17e-36	2.76e-34
ZFPM2	0.997134	14.6798	92.4083	1.91e-45	1.69e-43
FERMT2	0.994894	14.1909	86.3	9.06e-43	5.53e-41
BHLHE41	0.994254	14.0949	85.118	2.99e-42	1.6e-40
FDCSP	0.986531	8.08623	24.4759	1.33e-15	8e-15
MEOX2	0.986394	12.192	62.9834	1.51e-32	3.47e-31
SCEL	0.98598	9.16218	33.2487	1.79e-19	1.36e-18
FBN1	0.98425	13.0379	72.5143	9.98e-37	3.23e-35
ANK2	0.978243	14.9185	95.4446	8.95e-47	8.62e-45
PTCHD1	0.977916	11.704	57.7182	3.09e-30	5.51e-29
SETBP1	0.977289	18.3821	143.209	1.12e-67	1.21e-64
COMP	0.974275	7.74464	21.8983	1.84e-14	1.02e-13
IGF1	0.97217	13.2202	74.6345	1.17e-37	4.1e-36
CLMP	0.967869	13.8685	82.3558	4.85e-41	2.26e-39
PLP1	0.967761	9.85377	39.3982	3.49e-22	3.32e-21
FBXO32	0.967108	16.0526	110.348	2.67e-53	7.24e-51
CLIP4	0.966867	16.3327	114.143	5.83e-55	2.11e-52
SYNC	0.965771	14.1174	85.3944	2.26e-42	1.26e-40
NHSL2	0.960994	14.8254	94.2566	2.97e-46	2.73e-44
C2orf40	0.960548	10.9208	49.6397	1.09e-26	1.46e-25
LMO3	0.960333	11.4594	55.1454	4.17e-29	6.69e-28
NBEA	0.960087	12.8277	70.0987	1.14e-35	3.39e-34
PEG3	0.958158	15.3674	101.252	2.56e-49	3.97e-47
CMAHP	0.957997	14.2292	86.772	5.63e-43	3.59e-41
DAPK1	0.957106	13.6903	80.206	4.24e-40	1.8e-38
NAP1L3	0.954329	14.0429	84.4806	5.68e-42	2.9e-40
SSPN	0.953255	15.6199	104.571	9.03e-51	1.78e-48
MAP1B	0.952134	15.1507	98.4325	4.4e-48	5.78e-46
MAB21L2	0.951144	9.62394	37.3111	2.9e-21	2.57e-20
MPDZ	0.950924	17.5149	130.643	3.51e-62	2.54e-59
SULF1	0.950467	10.7269	47.7121	7.69e-26	9.6e-25
GREM2	0.949403	10.1949	42.5743	1.4e-23	1.47e-22
ZEB2	0.942974	16.0896	110.846	1.62e-53	4.67e-51
IL1R1	0.942534	16.9154	122.182	1.77e-58	1.1e-55
HMCN1	0.94136	13.4941	77.8629	4.51e-39	1.75e-37
THBS2	0.940107	8.99755	31.843	7.44e-19	5.44e-18
CHRDL2	0.939856	8.71343	29.4705	8.29e-18	5.67e-17
FRMD6	0.939473	13.5433	78.4471	2.5e-39	1.01e-37
PRRX1	0.938792	11.1719	52.1791	8.37e-28	1.23e-26
CACNA2D1	0.938043	15.5742	103.968	1.66e-50	3e-48
CHL1	0.936975	12.9421	71.4104	3.04e-36	9.55e-35
REG4	0.931971	4.56701	2.95633	5.39e-06	1.39e-05
ATP1A2	0.931848	9.90333	39.8537	2.2e-22	2.12e-21
PDK4	0.929942	12.0447	61.3759	7.67e-32	1.57e-30
CALD1	0.92806	14.2203	86.6623	6.29e-43	3.95e-41
ACKR1	0.926259	10.337	43.9252	3.55e-24	3.89e-23
FCGBP	0.922171	5.89519	9.74441	4.7e-09	1.66e-08
ADAM12	0.916168	10.1302	41.9648	2.59e-23	2.68e-22
GPM6A	0.91551	9.12715	32.9477	2.42e-19	1.82e-18
HSPB8	0.91518	12.7058	68.7118	4.64e-35	1.3e-33
FAP	0.914353	10.2364	42.967	9.38e-24	9.98e-23
BMPR1B	0.913641	10.4477	44.9879	1.21e-24	1.39e-23
TMEM47	0.91179	12.6733	68.3446	6.72e-35	1.87e-33
ZBTB16	0.907119	10.3423	43.9756	3.38e-24	3.71e-23
LRRK2	0.906641	13.3749	76.4516	1.87e-38	6.94e-37
MYOCD	0.905024	12.1619	62.6532	2.11e-32	4.67e-31
EVI2B	0.903285	12.7668	69.4056	2.3e-35	6.52e-34
CCL19	0.903114	8.99584	31.8285	7.55e-19	5.51e-18
SPP1	0.902411	6.39361	12.7153	2.21e-10	8.79e-10
MDFIC	0.902177	14.7605	93.4311	6.82e-46	6.16e-44
RBMS3	0.901778	16.666	118.718	5.81e-57	2.52e-54
ECM2	0.90028	14.1122	85.331	2.41e-42	1.32e-40
TMEM100	0.898143	11.5076	55.6496	2.5e-29	4.09e-28
FRY	0.897916	15.877	107.99	2.88e-52	6.93e-50
SLITRK6	0.89766	6.85174	15.6459	1.1e-11	4.88e-11
CD36	0.89719	11.732	58.0159	2.29e-30	4.15e-29
DACT1	0.897125	13.1484	73.7971	2.73e-37	9.25e-36
DPT	0.895505	9.72154	38.1921	1.19e-21	1.09e-20
GPNMB	0.895405	9.96442	40.4182	1.24e-22	1.22e-21
AHNAK2	0.895233	9.82172	39.1045	4.7e-22	4.45e-21
RGS2	0.893053	12.1813	62.8656	1.7e-32	3.82e-31
MICU3	0.892952	14.6198	91.6502	4.11e-45	3.42e-43
SEMA3E	0.892589	9.88008	39.6398	2.73e-22	2.61e-21
MSRB3	0.892422	14.974	96.1561	4.37e-47	4.4e-45
PTPRC	0.892279	12.0218	61.1266	9.87e-32	1.99e-30
MYOT	0.892236	10.9788	50.2225	6.06e-27	8.31e-26
TAGLN	0.891534	10.6323	46.7827	1.97e-25	2.36e-24
VCAN	0.889412	11.9704	60.5711	1.73e-31	3.42e-30
CFH	0.887155	12.9299	71.2702	3.5e-36	1.08e-34
ZFHX4	0.884884	12.1226	62.2236	3.26e-32	7.02e-31
FBLN1	0.882725	11.0703	51.1464	2.38e-27	3.35e-26
TIMP2	0.881385	13.5049	77.991	3.96e-39	1.55e-37
CDKN2B	0.880635	11.8699	59.4883	5.17e-31	9.78e-30
CD163	0.877492	10.298	43.5522	5.19e-24	5.6e-23
FGL2	0.876778	11.5501	56.0949	1.6e-29	2.67e-28
PDLIM3	0.876681	12.6364	67.9272	1.02e-34	2.78e-33
NEGR1	0.876658	15.0538	97.1815	1.55e-47	1.73e-45
FGFR2	0.875479	11.6976	57.65	3.31e-30	5.86e-29
MRC1	0.873144	9.88708	39.7042	2.56e-22	2.45e-21
AEBP1	0.871298	11.0626	51.0682	2.57e-27	3.61e-26
PRUNE2	0.870772	10.3063	43.632	4.78e-24	5.2e-23
ADAMTS1	0.870529	14.072	84.8373	3.96e-42	2.09e-40
CPA3	0.870233	8.89104	30.9457	1.85e-18	1.31e-17
RGS13	0.869569	9.68927	37.9	1.59e-21	1.43e-20
EVI2A	0.868907	12.4115	65.4072	1.31e-33	3.27e-32
DCN	0.865295	11.3065	53.5601	2.07e-28	3.15e-27
LYVE1	0.864627	12.1588	62.6191	2.18e-32	4.78e-31
PCDH9	0.86385	12.7594	69.3208	2.51e-35	7.06e-34
SDPR	0.863462	15.0655	97.3332	1.33e-47	1.59e-45
GUCY1A3	0.862428	12.0896	61.8636	4.69e-32	9.86e-31
NRK	0.862134	10.7356	47.7985	7.04e-26	8.87e-25
TNC	0.858897	8.93187	31.2885	1.31e-18	9.38e-18
COL11A1	0.858714	7.251	18.3541	6.87e-13	3.38e-12
CCBE1	0.858683	10.8777	49.2086	1.69e-26	2.23e-25
CDH11	0.856801	11.8134	58.8837	9.52e-31	1.76e-29
PRIMA1	0.856523	8.75104	29.7806	6.05e-18	4.16e-17
NOTCH2NL	0.855921	12.8285	70.1078	1.13e-35	3.39e-34
EDIL3	0.85553	13.8789	82.4819	4.27e-41	2.01e-39
STMN2	0.854978	9.5627	36.7623	5.05e-21	4.36e-20
NR3C1	0.85484	15.1976	99.0409	2.38e-48	3.33e-46
ACTG2	0.854814	8.19311	25.3031	5.75e-16	3.51e-15
GLIS3	0.853679	14.0107	84.0874	8.45e-42	4.21e-40
LRCH2	0.853231	14.6289	91.7646	3.66e-45	3.11e-43
TMEM45A	0.848075	11.0182	50.6189	4.06e-27	5.62e-26
CXCL12	0.846522	12.6584	68.1762	7.97e-35	2.19e-33
HOXC6	0.845992	6.32139	12.2707	3.49e-10	1.37e-09
DOCK8	0.845406	14.1909	86.2998	9.06e-43	5.53e-41
GNB4	0.843941	13.5352	78.3508	2.76e-39	1.11e-37
POSTN	0.843853	8.76793	29.9203	5.25e-18	3.62e-17
C1S	0.842983	12.5508	66.9647	2.71e-34	7.11e-33
ENPP2	0.842439	12.0699	61.6494	5.82e-32	1.21e-30
APOD	0.842144	8.80765	30.2497	3.75e-18	2.61e-17
FAM198B	0.841496	12.7725	69.47	2.16e-35	6.23e-34
NPR3	0.841055	10.7728	48.1661	4.85e-26	6.15e-25
IGFBP5	0.840797	10.5534	46.0127	4.29e-25	5.08e-24
TCF4	0.840779	15.8984	108.276	2.16e-52	5.5e-50
PPP1R12B	0.838527	14.5905	91.2808	5.96e-45	4.88e-43
ZNF521	0.836567	14.9256	95.5355	8.17e-47	8.04e-45
NRP1	0.834653	13.8469	82.0941	6.31e-41	2.88e-39
OLR1	0.834381	9.24022	33.9229	9.01e-20	7.06e-19
C16orf54	0.832907	10.627	46.731	2.07e-25	2.48e-24
PGR	0.832634	14.1174	85.3944	2.26e-42	1.26e-40
PGM5	0.831577	9.24085	33.9284	8.96e-20	7.03e-19
ZBTB20	0.830621	13.9019	82.7612	3.22e-41	1.53e-39
TRPS1	0.830248	15.452	102.359	8.39e-50	1.4e-47
AMOTL1	0.828887	14.2823	87.4306	2.9e-43	1.93e-41
CNTN3	0.825835	7.85549	22.7236	7.95e-15	4.52e-14
PALMD	0.824616	15.2116	99.2221	1.98e-48	2.87e-46
BOC	0.824341	14.4089	89.0044	5.92e-44	4.35e-42
GPC6	0.823949	13.0169	72.2722	1.27e-36	4.09e-35
TCEAL7	0.823384	12.1763	62.8111	1.8e-32	4.02e-31
SRPX	0.823346	10.6782	47.2332	1.25e-25	1.53e-24
KIAA1462	0.822896	13.8244	81.8214	8.31e-41	3.75e-39
PDGFRA	0.820599	13.0518	72.6756	8.48e-37	2.78e-35
RGS1	0.819574	10.8292	48.7262	2.75e-26	3.57e-25
COL6A3	0.818996	11.6799	57.4629	4e-30	7.02e-29
DSE	0.817773	12.4619	65.9688	7.41e-34	1.89e-32
MITF	0.816802	13.7714	81.1816	1.58e-40	6.87e-39
PDGFC	0.81293	11.5864	56.4762	1.09e-29	1.84e-28
PDGFRL	0.812883	10.7776	48.2134	4.63e-26	5.9e-25
RUNX1T1	0.812674	13.8101	81.6492	9.89e-41	4.37e-39
VNN1	0.811935	7.43227	19.6305	1.86e-13	9.51e-13
ALOX5	0.811224	10.9373	49.8057	9.24e-27	1.25e-25
CCDC88A	0.810789	15.0139	96.669	2.6e-47	2.82e-45
RERG	0.810577	12.1066	62.0493	3.88e-32	8.25e-31
OSMR	0.810358	13.8026	81.5581	1.08e-40	4.74e-39
EPHA4	0.808748	12.1829	62.8833	1.67e-32	3.77e-31
KCNMB1	0.80834	11.1183	51.6329	1.45e-27	2.09e-26
RORA	0.808091	13.0939	73.1632	5.18e-37	1.74e-35
MAOB	0.807603	9.76185	38.5583	8.18e-22	7.59e-21
MYL9	0.807229	9.87959	39.6352	2.74e-22	2.62e-21
MEIS1	0.806819	12.2294	63.3937	9.98e-33	2.31e-31
NPY1R	0.806602	8.13561	24.8568	9.05e-16	5.49e-15
CTGF	0.805412	13.0122	72.218	1.35e-36	4.29e-35
ITGBL1	0.805265	8.78161	30.0336	4.68e-18	3.23e-17
KCND3	0.805263	12.1901	62.9622	1.54e-32	3.52e-31
WIPF1	0.804749	14.991	96.3741	3.51e-47	3.62e-45
MAF	0.80373	14.2696	87.2724	3.4e-43	2.23e-41
SERPING1	0.801614	10.9579	50.012	7.5e-27	1.02e-25
CD69	0.801548	10.1286	41.9502	2.63e-23	2.72e-22
CLU	0.801439	9.96434	40.4174	1.24e-22	1.22e-21
HEPACAM2	0.800898	5.10701	5.51616	3.73e-07	1.09e-06
PRICKLE1	0.800501	13.3647	76.3314	2.12e-38	7.77e-37
CRISPLD1	0.797391	11.3628	54.1415	1.15e-28	1.81e-27
CYR61	0.796194	11.3643	54.1573	1.13e-28	1.79e-27
FMO2	0.796152	9.98734	40.6307	1e-22	9.83e-22
SGCE	0.795362	12.9368	71.3489	3.24e-36	1e-34
CRISPLD2	0.794903	13.5204	78.1744	3.29e-39	1.31e-37
ARMCX2	0.794324	12.9758	71.7985	2.06e-36	6.5e-35
LIMCH1	0.792102	12.4975	66.3667	4.95e-34	1.27e-32
MUC2	0.791287	4.78211	3.94286	1.92e-06	5.19e-06
MXRA5	0.791121	10.2362	42.9657	9.39e-24	9.98e-23
VCAM1	0.790747	12.2891	64.0518	5.14e-33	1.22e-31
HAND1	0.790668	7.083	17.1972	2.24e-12	1.06e-11
MS4A7	0.789246	12.2081	63.1603	1.26e-32	2.91e-31
P2RY14	0.788607	10.667	47.1227	1.4e-25	1.7e-24
RNF150	0.786229	11.701	57.6867	3.19e-30	5.67e-29
NOVA1	0.786219	10.8726	49.1584	1.78e-26	2.34e-25
PTPRZ1	0.785913	9.4853	36.073	1.02e-20	8.49e-20
CSF2RB	0.785171	11.2356	52.831	4.33e-28	6.45e-27
RAB31	0.784214	10.8193	48.6268	3.04e-26	3.93e-25
C14orf132	0.782421	14.141	85.6847	1.69e-42	9.87e-41
NAV3	0.781522	11.9684	60.5495	1.77e-31	3.48e-30
LHFP	0.781016	14.2959	87.5991	2.44e-43	1.66e-41
KCND2	0.779939	10.3992	44.5206	1.94e-24	2.19e-23
PRKD1	0.778198	12.8959	70.8798	5.2e-36	1.57e-34
TRIM22	0.777845	11.4726	55.2839	3.62e-29	5.84e-28
GFPT2	0.77709	10.7157	47.6017	8.59e-26	1.07e-24
BCAT1	0.776839	10.0609	41.3151	5e-23	5.06e-22
PRKAR2B	0.776675	10.0745	41.4428	4.39e-23	4.46e-22
QKI	0.776385	13.0412	72.5536	9.59e-37	3.12e-35
LUM	0.775298	11.0501	50.9415	2.93e-27	4.09e-26
EPB41L3	0.774791	9.91951	40.003	1.89e-22	1.84e-21
B3GNT6	0.774602	5.74301	8.88294	1.14e-08	3.91e-08
MAFB	0.774581	11.677	57.4318	4.13e-30	7.16e-29
PIK3CG	0.773773	12.0091	60.9898	1.13e-31	2.26e-30
LONRF2	0.772961	8.88463	30.892	1.96e-18	1.38e-17
ABCA6	0.77292	12.407	65.3574	1.37e-33	3.42e-32
NOX4	0.771738	9.9136	39.9485	2e-22	1.93e-21
PLCL2	0.77076	12.2999	64.1708	4.55e-33	1.08e-31
TOX	0.77059	9.43432	35.6217	1.61e-20	1.32e-19
SI	0.76999	4.64888	3.32663	3.66e-06	9.6e-06
C10orf10	0.769307	12.368	64.924	2.13e-33	5.18e-32
NAP1L2	0.769099	10.8841	49.2726	1.58e-26	2.1e-25
UBE2QL1	0.769085	11.5357	55.9435	1.86e-29	3.07e-28
PCSK1	0.768932	5.06387	5.30152	4.66e-07	1.35e-06
GULP1	0.768112	9.7993	38.8997	5.78e-22	5.44e-21
POU2AF1	0.767346	7.38398	19.2877	2.65e-13	1.34e-12
ANO5	0.766949	8.4624	27.4311	6.59e-17	4.3e-16
SLC24A3	0.765733	12.0674	61.6226	5.98e-32	1.23e-30
CNTN1	0.765424	9.26889	34.1718	7e-20	5.54e-19
FCGR2B	0.763379	9.76334	38.5719	8.06e-22	7.5e-21
ANXA1	0.762547	10.9344	49.7763	9.52e-27	1.28e-25
SMARCA1	0.762448	13.1724	74.0766	2.06e-37	7.15e-36
EPHA3	0.762121	11.9296	60.13	2.7e-31	5.18e-30
CNTN4	0.761892	13.4243	77.0354	1.04e-38	3.89e-37
CXCR4	0.761648	10.377	44.3075	2.41e-24	2.67e-23
MFAP4	0.761612	10.6697	47.1494	1.36e-25	1.66e-24
SORCS1	0.761608	9.23203	33.8519	9.68e-20	7.57e-19
INHBA	0.758708	8.07127	24.3608	1.5e-15	8.94e-15
SCN9A	0.758512	11.118	51.6304	1.46e-27	2.09e-26
HDAC9	0.757367	13.072	72.91	6.69e-37	2.21e-35
COL5A2	0.757157	10.3928	44.4593	2.07e-24	2.32e-23
SAMD9	0.756529	11.7112	57.7951	2.86e-30	5.12e-29
SERTAD4	0.756079	12.3672	64.9149	2.15e-33	5.2e-32
EFNA5	0.756009	11.1678	52.137	8.73e-28	1.28e-26
ASB5	0.755756	9.33924	34.7856	3.75e-20	3.02e-19
LY96	0.755565	9.794	38.8513	6.07e-22	5.7e-21
MMP2	0.754954	10.052	41.2325	5.44e-23	5.48e-22
LOX	0.75245	8.92617	31.2406	1.37e-18	9.8e-18
TANC2	0.752339	12.5405	66.8484	3.05e-34	7.91e-33
FN1	0.751927	7.98008	23.664	3.05e-15	1.79e-14
KLF12	0.751612	11.943	60.2746	2.33e-31	4.52e-30
CPXM2	0.751521	11.3356	53.8612	1.53e-28	2.37e-27
PI15	0.749477	7.80167	22.3215	1.2e-14	6.72e-14
ACTA2	0.748567	11.6363	57.0018	6.38e-30	1.1e-28
JAM2	0.74761	13.4353	77.1657	9.12e-39	3.47e-37
MLPH	0.747495	8.83392	30.4683	3.01e-18	2.1e-17
EPB41L4A	0.747112	11.0968	51.4151	1.81e-27	2.57e-26
PLXNC1	0.746765	12.8083	69.8781	1.43e-35	4.16e-34
PPP1R3C	0.746115	10.4465	44.9763	1.23e-24	1.4e-23
SGCD	0.745843	13.6815	80.1001	4.72e-40	1.99e-38
CLEC2B	0.745645	11.5608	56.2064	1.43e-29	2.39e-28
C1R	0.74532	11.6834	57.5003	3.85e-30	6.79e-29
SERPINF1	0.744766	11.0268	50.7059	3.71e-27	5.16e-26
TSPYL5	0.744027	13.8202	81.7705	8.75e-41	3.91e-39
MRGPRF	0.744019	10.3916	44.4485	2.09e-24	2.34e-23
GLT8D2	0.743589	12.926	71.2255	3.67e-36	1.12e-34
LIFR	0.743159	12.0143	61.0458	1.07e-31	2.15e-30
GEM	0.742288	12.0764	61.7202	5.42e-32	1.13e-30
CR2	0.741999	7.19366	17.9564	1.03e-12	4.98e-12
ARMCX1	0.741717	12.1416	62.4316	2.64e-32	5.72e-31
COL5A1	0.740955	10.2263	42.8711	1.03e-23	1.09e-22
SCUBE2	0.740753	12.3743	64.9945	1.98e-33	4.85e-32
SEPP1	0.740718	8.94105	31.3658	1.21e-18	8.71e-18
LTBP1	0.73997	13.274	75.2648	6.21e-38	2.22e-36
AMIGO2	0.73926	9.89323	39.7608	2.42e-22	2.32e-21
CPED1	0.738816	11.6081	56.7041	8.62e-30	1.48e-28
JAZF1	0.738805	13.6755	80.028	5.08e-40	2.11e-38
MRVI1	0.738589	13.4641	77.5064	6.47e-39	2.48e-37
RUNX2	0.738182	12.3176	64.3657	3.74e-33	8.96e-32
ROR2	0.737888	11.8612	59.3956	5.67e-31	1.06e-29
RASSF8	0.737341	11.7596	58.3095	1.7e-30	3.1e-29
FXYD6	0.736255	11.5825	56.4352	1.13e-29	1.91e-28
CYP7B1	0.735392	11.6788	57.4515	4.05e-30	7.05e-29
TMEM255A	0.734564	12.156	62.5889	2.25e-32	4.9e-31
COL12A1	0.734249	9.7553	38.4987	8.68e-22	8.04e-21
SRGAP2C	0.733725	12.9392	71.3772	3.14e-36	9.81e-35
LRRC4C	0.733524	10.3458	44.0086	3.27e-24	3.59e-23
COL16A1	0.732903	12.6534	68.1193	8.44e-35	2.3e-33
NT5E	0.731722	9.70357	38.0294	1.4e-21	1.26e-20
TLR1	0.731389	11.3385	53.8903	1.48e-28	2.32e-27
RARRES1	0.73027	7.53561	20.3713	8.75e-14	4.63e-13
WISP1	0.729919	10.0106	40.8468	8.04e-23	7.95e-22
MSR1	0.728289	10.2452	43.0502	8.62e-24	9.25e-23
BASP1	0.728215	11.55	56.0929	1.6e-29	2.67e-28
HSPB7	0.725926	9.77898	38.7142	6.98e-22	6.52e-21
PMP22	0.724824	12.4064	65.3509	1.38e-33	3.42e-32
WISP2	0.724604	7.96298	23.5342	3.48e-15	2.03e-14
IFI16	0.72433	11.3308	53.8115	1.61e-28	2.48e-27
ITGAM	0.724187	10.7945	48.3816	3.9e-26	4.99e-25
GJA1	0.723869	12.1221	62.2187	3.27e-32	7.02e-31
CAV1	0.723524	12.7708	69.451	2.2e-35	6.31e-34
GGTA1P	0.722804	12.2575	63.7027	7.31e-33	1.72e-31
CCL21	0.722656	7.30326	18.7191	4.73e-13	2.35e-12
CHST15	0.721661	12.2349	63.4545	9.39e-33	2.2e-31
C8orf88	0.721494	11.3339	53.8432	1.56e-28	2.41e-27
MN1	0.721081	11.952	60.3723	2.11e-31	4.11e-30
KCNT2	0.720711	11.7195	57.883	2.62e-30	4.73e-29
MAP9	0.719759	9.75471	38.4934	8.73e-22	8.07e-21
SGMS2	0.719666	13.2827	75.3662	5.61e-38	2.03e-36
RNF180	0.719455	13.0787	72.9878	6.19e-37	2.06e-35
GPR183	0.719363	11.6132	56.7578	8.16e-30	1.4e-28
CD84	0.719169	11.5671	56.2731	1.33e-29	2.25e-28
SAMSN1	0.718944	10.1734	42.3717	1.71e-23	1.79e-22
GFRA1	0.71839	10.3506	44.0547	3.12e-24	3.44e-23
EPYC	0.717621	5.34472	6.73025	1.06e-07	3.31e-07
PDE4B	0.717475	11.1359	51.8128	1.21e-27	1.75e-26
BEX4	0.715465	9.91616	39.9721	1.95e-22	1.89e-21
NPTX1	0.715093	8.37915	26.7666	1.3e-16	8.22e-16
PRKCB	0.715029	11.3836	54.3571	9.25e-29	1.47e-27
FOXP2	0.714906	8.0325	24.0637	2.03e-15	1.2e-14
SERPINE1	0.713938	9.00405	31.8981	7.04e-19	5.17e-18
CRYAB	0.7134	10.9337	49.7694	9.58e-27	1.29e-25
ROR1	0.713106	12.0443	61.3713	7.71e-32	1.57e-30
PDZRN3	0.712966	11.319	53.6893	1.82e-28	2.77e-27
B3GALT5	0.712564	7.49179	20.0561	1.21e-13	6.28e-13
PRDM6	0.712465	12.5492	66.9464	2.76e-34	7.2e-33
THBS1	0.712421	10.8247	48.6807	2.88e-26	3.73e-25
CTHRC1	0.711983	7.40815	19.4591	2.22e-13	1.13e-12
SMAD9	0.711106	7.89177	22.9961	6.02e-15	3.44e-14
BCAS1	0.710189	9.00446	31.9016	7.01e-19	5.16e-18
SOBP	0.708692	11.4865	55.4284	3.13e-29	5.08e-28
HSPA2	0.708611	9.3166	34.5877	4.59e-20	3.67e-19
CYTIP	0.70761	10.6632	47.0857	1.45e-25	1.76e-24
ISM1	0.707336	8.61975	28.7032	1.81e-17	1.22e-16
FYB	0.705762	11.8625	59.4092	5.6e-31	1.05e-29
GNAI1	0.705425	10.6902	47.3511	1.11e-25	1.36e-24
COL24A1	0.705367	12.4397	65.7211	9.51e-34	2.4e-32
MPEG1	0.705307	10.2279	42.8868	1.02e-23	1.08e-22
SAMD9L	0.705128	10.2272	42.8796	1.02e-23	1.08e-22
ARL4C	0.704643	10.8136	48.5705	3.22e-26	4.13e-25
BICC1	0.7044	10.9385	49.8173	9.13e-27	1.24e-25
GHR	0.704186	8.26245	25.8451	3.31e-16	2.06e-15
FSTL1	0.703299	12.5831	67.3273	1.88e-34	4.96e-33
EPHA7	0.700833	8.1579	25.0295	7.59e-16	4.61e-15
HTR2A	0.700516	10.8714	49.1459	1.8e-26	2.36e-25
SLC7A2	0.700229	9.80376	38.9403	5.55e-22	5.23e-21
RELN	0.699968	9.44214	35.6908	1.5e-20	1.23e-19
PNMA2	0.699641	8.01977	23.9664	2.24e-15	1.32e-14
HOPX	0.699294	8.05512	24.2369	1.7e-15	1.01e-14
SLC4A4	0.696438	5.43571	7.20897	6.45e-08	2.06e-07
PCDHB16	0.695966	8.70646	29.4132	8.79e-18	5.99e-17
LYZ	0.695855	7.60708	20.8891	5.16e-14	2.78e-13
ADAM28	0.693957	11.8371	59.1365	7.37e-31	1.37e-29
KIF26B	0.693872	9.09129	32.6406	3.31e-19	2.47e-18
CXCL13	0.692594	5.36302	6.82591	9.58e-08	3.02e-07
COL15A1	0.692509	9.60632	37.1529	3.4e-21	2.99e-20
LTBP2	0.6921	12.3752	65.0042	1.96e-33	4.83e-32
PLIN4	0.691656	7.78335	22.1853	1.38e-14	7.7e-14
BGN	0.689736	8.83273	30.4585	3.04e-18	2.12e-17
CFL2	0.68819	11.9884	60.7653	1.42e-31	2.83e-30
CAV2	0.687742	10.9324	49.7564	9.71e-27	1.3e-25
PRICKLE2	0.687545	12.665	68.2506	7.39e-35	2.04e-33
FRZB	0.687193	8.49487	27.6918	5.06e-17	3.32e-16
KLHL5	0.686836	11.9188	60.0145	3.04e-31	5.8e-30
CLIC2	0.686717	11.9608	60.4675	1.92e-31	3.75e-30
ANGPTL2	0.686316	10.4894	45.3912	8.05e-25	9.41e-24
CPE	0.685864	7.77625	22.1325	1.45e-14	8.09e-14
ALDH1A3	0.683137	11.0388	50.8274	3.28e-27	4.58e-26
CHRNA3	0.682837	10.3784	44.3212	2.38e-24	2.64e-23
CR1	0.682648	9.38209	35.1615	2.56e-20	2.08e-19
TRIB2	0.682555	10.736	47.8018	7.02e-26	8.87e-25
CDO1	0.682127	9.67078	37.733	1.89e-21	1.69e-20
EGR3	0.680895	9.01112	31.958	6.62e-19	4.88e-18
MS4A4A	0.680766	9.16316	33.2571	1.77e-19	1.35e-18
DOCK4	0.68041	12.0743	61.6972	5.54e-32	1.15e-30
PXDN	0.679668	11.506	55.6324	2.55e-29	4.15e-28
STAP1	0.678236	10.0938	41.6238	3.66e-23	3.75e-22
FAM126A	0.677477	11.1428	51.883	1.13e-27	1.64e-26
THSD7A	0.677446	12.4447	65.7772	8.99e-34	2.28e-32
ZMAT1	0.677181	9.92047	40.0118	1.87e-22	1.82e-21
C3orf70	0.677147	9.51329	36.3217	7.9e-21	6.7e-20
GPR34	0.677002	9.71012	38.0886	1.32e-21	1.2e-20
COL1A2	0.676346	9.22998	33.8342	9.86e-20	7.7e-19
SELL	0.676151	9.20938	33.6559	1.18e-19	9.11e-19
CPEB1	0.673104	10.3965	44.4953	2e-24	2.25e-23
PDE1A	0.672959	12.1103	62.0892	3.73e-32	7.96e-31
COL4A4	0.671489	10.4468	44.9796	1.22e-24	1.4e-23
VIM	0.671037	11.9633	60.4937	1.87e-31	3.67e-30
TLR8	0.670743	8.37272	26.7155	1.36e-16	8.65e-16
TPM2	0.669648	9.16535	33.2759	1.74e-19	1.32e-18
SCARA5	0.669314	6.8046	15.3356	1.51e-11	6.63e-11
PRKACB	0.668507	9.48303	36.0528	1.04e-20	8.65e-20
PAX5	0.668396	7.1726	17.8111	1.2e-12	5.76e-12
GAPT	0.66765	10.5028	45.5208	7.06e-25	8.27e-24
C1QTNF7	0.666298	10.3023	43.5933	4.97e-24	5.39e-23
MUC4	0.665632	5.76226	8.99077	1.02e-08	3.52e-08
SDC2	0.665465	10.6239	46.7006	2.14e-25	2.55e-24
XKR4	0.665287	8.71925	29.5184	7.89e-18	5.42e-17
OLFML2B	0.665256	10.077	41.4658	4.29e-23	4.38e-22
FIBIN	0.662966	9.31864	34.6054	4.51e-20	3.61e-19
COL8A2	0.66239	11.2592	53.0737	3.39e-28	5.08e-27
NXN	0.662015	10.0422	41.1409	5.97e-23	5.99e-22
GALNT15	0.660865	10.4751	45.2526	9.27e-25	1.08e-23
SLFN11	0.659772	11.4346	54.8869	5.41e-29	8.66e-28
MOXD1	0.659056	10.5637	46.113	3.88e-25	4.62e-24
ABCA9	0.658328	10.1694	42.3341	1.78e-23	1.86e-22
MNDA	0.658296	8.3406	26.4609	1.77e-16	1.12e-15
LAMA2	0.657651	11.1716	52.1759	8.4e-28	1.23e-26
ADCYAP1	0.65689	8.79691	30.1605	4.11e-18	2.85e-17
FAM107A	0.654334	11.7888	58.6204	1.24e-30	2.28e-29
PTGS2	0.654273	5.99348	10.3122	2.62e-09	9.48e-09
KCNE4	0.653123	11.9046	59.8613	3.54e-31	6.74e-30
DUSP1	0.652318	10.1683	42.3231	1.8e-23	1.88e-22
LPL	0.652131	8.40138	26.9435	1.08e-16	6.91e-16
TFPI	0.651592	10.1667	42.3083	1.83e-23	1.9e-22
EGR2	0.651232	10.3171	43.735	4.31e-24	4.7e-23
CYBB	0.650873	9.24673	33.9794	8.51e-20	6.7e-19
GIMAP7	0.650282	11.3249	53.7504	1.71e-28	2.62e-27
RBMS1	0.650092	10.4721	45.2234	9.55e-25	1.11e-23
COL6A2	0.649933	8.51656	27.8666	4.23e-17	2.81e-16
TM6SF1	0.649857	11.2739	53.2245	2.91e-28	4.38e-27
HCLS1	0.649567	10.8598	49.0304	2.02e-26	2.63e-25
LRRC15	0.648565	8.19071	25.2844	5.86e-16	3.56e-15
FBLN2	0.648546	8.92732	31.2503	1.36e-18	9.72e-18
LRMP	0.648274	10.9147	49.5785	1.16e-26	1.55e-25
HSD17B6	0.647614	10.5244	45.7308	5.71e-25	6.71e-24
MARCO	0.647219	6.23514	11.746	5.99e-10	2.29e-09
PTGFR	0.646758	10.3906	44.4387	2.11e-24	2.36e-23
ADRB1	0.646472	8.07652	24.4012	1.44e-15	8.59e-15
C1QTNF3	0.64615	11.1879	52.3426	7.09e-28	1.05e-26
GPX8	0.644689	9.95534	40.334	1.35e-22	1.32e-21
FCRL3	0.644532	8.46283	27.4346	6.57e-17	4.29e-16
CP	0.644108	7.44109	19.6934	1.75e-13	8.95e-13
COL3A1	0.643602	9.63011	37.3665	2.74e-21	2.44e-20
FAT4	0.643537	11.3281	53.7833	1.65e-28	2.54e-27
RAB27B	0.643092	6.42116	12.8862	1.86e-10	7.47e-10
TNFAIP6	0.641647	6.90568	16.0034	7.6e-12	3.42e-11
TNFSF4	0.640773	9.46879	35.9266	1.18e-20	9.75e-20
MEIS3P1	0.640491	8.45553	27.376	6.97e-17	4.54e-16
NLGN4X	0.63874	11.1148	51.5975	1.51e-27	2.16e-26
TGFB3	0.637694	11.1144	51.5931	1.51e-27	2.16e-26
NEFL	0.636817	6.98998	16.5674	4.27e-12	1.97e-11
BHMT2	0.636446	10.9098	49.5297	1.22e-26	1.62e-25
KLHL6	0.635879	11.3803	54.3232	9.57e-29	1.52e-27
NLGN1	0.635248	8.93153	31.2856	1.31e-18	9.39e-18
SLC2A10	0.635011	8.51806	27.8786	4.18e-17	2.78e-16
FAM171B	0.633861	10.4226	44.7465	1.55e-24	1.76e-23
ACTC1	0.630857	7.97733	23.6431	3.12e-15	1.82e-14
HHIP	0.630773	8.43384	27.2024	8.32e-17	5.36e-16
SGK1	0.63034	10.9451	49.8833	8.54e-27	1.16e-25
SDR16C5	0.630148	4.81076	4.07758	1.67e-06	4.54e-06
NR4A3	0.628998	9.72255	38.2013	1.17e-21	1.08e-20
TPSB2	0.628522	6.77615	15.1493	1.82e-11	7.96e-11
SRGN	0.627618	9.39085	35.2385	2.37e-20	1.93e-19
MCTP1	0.62723	9.59521	37.0533	3.76e-21	3.29e-20
CCL2	0.625409	8.23576	25.636	4.09e-16	2.52e-15
PNMAL1	0.624976	10.0207	40.9412	7.3e-23	7.26e-22
TFEC	0.624717	8.91876	31.1782	1.46e-18	1.04e-17
CLEC7A	0.624415	9.49122	36.1255	9.64e-21	8.08e-20
DOCK2	0.62389	10.8145	48.5793	3.19e-26	4.11e-25
SERPINA3	0.623618	7.2766	18.5326	5.72e-13	2.83e-12
TSPAN2	0.623488	8.13309	24.8374	9.23e-16	5.59e-15
SELP	0.623151	8.82356	30.3821	3.28e-18	2.28e-17
SUSD5	0.622691	10.5472	45.9515	4.57e-25	5.38e-24
TSHZ2	0.622292	11.2874	53.3631	2.53e-28	3.83e-27
ITGA5	0.6212	10.2419	43.0197	8.89e-24	9.52e-23
SNAI2	0.621175	9.57989	36.916	4.32e-21	3.75e-20
METTL7A	0.620878	9.5385	36.5462	6.29e-21	5.4e-20
TNFSF13B	0.620854	8.3998	26.9309	1.1e-16	6.98e-16
PDGFD	0.620055	10.56	46.0766	4.02e-25	4.78e-24
ATP8A1	0.619657	8.92362	31.2191	1.4e-18	1e-17
GZMK	0.618694	7.0177	16.7543	3.52e-12	1.64e-11
CCDC69	0.617183	10.9887	50.3218	5.48e-27	7.54e-26
CCR2	0.615717	8.65073	28.9561	1.4e-17	9.47e-17
MT1M	0.613609	5.09023	5.43244	4.07e-07	1.19e-06
SOX7	0.613172	9.76446	38.582	7.98e-22	7.44e-21
RGMA	0.612997	9.18446	33.4407	1.47e-19	1.13e-18
EML1	0.612063	10.7044	47.4904	9.62e-26	1.19e-24
ENTPD3	0.611878	8.60033	28.545	2.12e-17	1.42e-16
HOXB2	0.611508	10.4063	44.589	1.81e-24	2.06e-23
COL6A1	0.611501	9.40343	35.3492	2.12e-20	1.74e-19
NPTN-IT1	0.610792	9.54791	36.6302	5.78e-21	4.97e-20
EMILIN1	0.610334	9.58374	36.9505	4.17e-21	3.63e-20
PLA2G4A	0.610327	5.34523	6.7329	1.06e-07	3.3e-07
IL7R	0.609027	9.68329	37.846	1.68e-21	1.51e-20
MEDAG	0.607146	9.36507	35.012	2.98e-20	2.41e-19
GLIS2	0.606823	10.6708	47.1605	1.34e-25	1.64e-24
KIT	0.605883	8.25276	25.7691	3.58e-16	2.21e-15
FCGR2C	0.603593	8.4026	26.9532	1.07e-16	6.86e-16
RBPMS2	0.602402	9.69779	37.9771	1.47e-21	1.33e-20
FAM13C	0.601804	10.11	41.7755	3.14e-23	3.23e-22
CECR1	0.601692	9.04303	32.2291	5.03e-19	3.72e-18
F5	0.601034	6.47021	13.1921	1.36e-10	5.54e-10
CYS1	0.600985	10.3155	43.7192	4.38e-24	4.77e-23
GUCY1B3	0.60059	10.2495	43.0911	8.27e-24	8.9e-23
CLEC5A	0.60049	7.17322	17.8154	1.19e-12	5.75e-12
P2RY12	0.600421	8.63365	28.8165	1.61e-17	1.09e-16
SORBS2	0.599944	7.71729	21.6963	2.27e-14	1.25e-13
CD53	0.599371	9.13783	33.0394	2.21e-19	1.66e-18
MYH10	0.59878	9.0815	32.5569	3.6e-19	2.68e-18
NID2	0.598445	10.2364	42.967	9.38e-24	9.98e-23
EBF2	0.598424	9.51021	36.2943	8.12e-21	6.87e-20
CSF1R	0.598404	10.3992	44.5209	1.94e-24	2.19e-23
VWF	0.598325	10.6585	47.0396	1.52e-25	1.84e-24
ADAMTS5	0.598079	10.7134	47.5792	8.79e-26	1.09e-24
PLAT	0.598023	10.2657	43.2454	7.08e-24	7.63e-23
RNF125	0.595962	8.976	31.6607	8.96e-19	6.5e-18
CREB3L1	0.595112	7.59788	20.8221	5.53e-14	2.96e-13
HPGDS	0.59496	9.34907	34.8717	3.44e-20	2.78e-19
AQP9	0.59443	6.0753	10.7917	1.6e-09	5.9e-09
C5AR1	0.594298	8.87907	30.8454	2.05e-18	1.44e-17
RDX	0.59402	8.60679	28.5976	2.01e-17	1.35e-16
CCL18	0.593922	4.93569	4.6741	8.96e-07	2.52e-06
LCP1	0.593294	9.83705	39.2448	4.08e-22	3.87e-21
SLC2A3	0.593086	8.43658	27.2244	8.13e-17	5.25e-16
PTGER2	0.592355	8.30529	26.182	2.35e-16	1.47e-15
IGLL5	0.592032	5.01295	5.05044	6.05e-07	1.74e-06
FLNA	0.590968	9.20058	33.5798	1.28e-19	9.8e-19
PTRF	0.590895	10.7178	47.6229	8.41e-26	1.05e-24
KIAA2022	0.590588	8.1921	25.2953	5.79e-16	3.53e-15
CLCA1	0.59046	2.71126	-3.70683	0.006786	0.01168
FMOD	0.59045	9.53782	36.5401	6.33e-21	5.42e-20
MASP1	0.590415	6.95355	16.3229	5.48e-12	2.5e-11
LAMP5	0.589283	9.01834	32.0193	6.22e-19	4.59e-18
CARD6	0.589173	10.4489	44.9993	1.2e-24	1.38e-23
DUSP4	0.588877	6.24389	11.7989	5.67e-10	2.17e-09
IL10RA	0.588057	10.0389	41.11	6.16e-23	6.15e-22
TLR4	0.587076	9.47439	35.9762	1.12e-20	9.29e-20
PLCXD3	0.587038	7.15522	17.6915	1.35e-12	6.47e-12
DPY19L2	0.586923	9.55721	36.7132	5.31e-21	4.58e-20
VSIG4	0.58583	7.53345	20.3557	8.89e-14	4.7e-13
GPM6B	0.585292	8.64476	28.9073	1.47e-17	9.93e-17
ZCCHC24	0.584435	9.57891	36.9072	4.36e-21	3.78e-20
MUM1L1	0.584342	6.64058	14.2715	4.48e-11	1.89e-10
FAT3	0.584215	9.60494	37.1405	3.44e-21	3.03e-20
VSIG2	0.58301	4.69626	3.54386	2.91e-06	7.75e-06
KIAA1211	0.58208	8.96445	31.5631	9.89e-19	7.15e-18
NDN	0.581999	9.61799	37.2576	3.06e-21	2.71e-20
ADRB2	0.581753	10.4285	44.8028	1.46e-24	1.67e-23
OSR1	0.58131	7.52112	20.2669	9.74e-14	5.13e-13
CALB2	0.581255	6.03904	10.5784	1.99e-09	7.29e-09
GJC1	0.580363	10.0869	41.5592	3.9e-23	3.99e-22
FOSB	0.579862	6.3837	12.654	2.36e-10	9.33e-10
AGR3	0.579812	4.46694	2.51234	8.58e-06	2.16e-05
PCSK5	0.578269	9.18967	33.4856	1.4e-19	1.08e-18
ISLR	0.578124	7.35639	19.0927	3.23e-13	1.63e-12
COL1A1	0.577714	8.25231	25.7656	3.59e-16	2.22e-15
SESN3	0.577637	7.90583	23.1019	5.41e-15	3.1e-14
C3AR1	0.57726	9.32733	34.6814	4.17e-20	3.35e-19
EMP1	0.576773	9.60009	37.097	3.6e-21	3.15e-20
TENM3	0.576134	7.65354	21.2281	3.65e-14	1.98e-13
KIAA1644	0.574799	9.50164	36.218	8.77e-21	7.38e-20
HTRA1	0.574257	9.2099	33.6604	1.18e-19	9.08e-19
TLR10	0.573669	8.71229	29.4612	8.37e-18	5.72e-17
ARHGAP29	0.571985	9.78597	38.778	6.54e-22	6.12e-21
PTGER3	0.571872	9.50696	36.2654	8.36e-21	7.07e-20
ADAMDEC1	0.571838	5.6411	8.31811	2.05e-08	6.82e-08
PTX3	0.571829	8.50045	27.7367	4.83e-17	3.18e-16
ITLN1	0.570722	2.87935	-3.24114	0.004046	0.007235
TBC1D9	0.570656	9.17368	33.3477	1.61e-19	1.23e-18
GPR171	0.568117	7.51984	20.2576	9.83e-14	5.17e-13
LPAR6	0.567848	10.1268	41.9326	2.67e-23	2.76e-22
MLIP	0.567765	5.54972	7.81977	3.43e-08	1.12e-07
RAB3B	0.567029	8.54382	28.0867	3.38e-17	2.25e-16
ROBO1	0.566978	8.33765	26.4375	1.81e-16	1.14e-15
ITM2A	0.5659	9.71579	38.14	1.25e-21	1.14e-20
NALCN	0.565866	7.42756	19.5971	1.93e-13	9.83e-13
MS4A2	0.565488	8.19807	25.3418	5.52e-16	3.38e-15
RGS5	0.565365	8.96743	31.5882	9.64e-19	6.99e-18
DFNA5	0.56453	9.49295	36.1409	9.49e-21	7.97e-20
TUBB6	0.564383	9.31287	34.5551	4.74e-20	3.78e-19
FGF10	0.56393	8.41566	27.0573	9.64e-17	6.2e-16
CPNE8	0.563831	9.65712	37.6097	2.14e-21	1.91e-20
ITGB2	0.563455	7.85013	22.6835	8.28e-15	4.7e-14
NUDT10	0.563369	9.20998	33.661	1.17e-19	9.08e-19
APBB1IP	0.562802	10.0766	41.4622	4.31e-23	4.38e-22
HLA-DPB1	0.562693	7.5538	20.5026	7.66e-14	4.08e-13
GXYLT2	0.562669	6.89879	15.9576	7.96e-12	3.57e-11
OGFRL1	0.562663	9.12471	32.9267	2.48e-19	1.86e-18
FCER1A	0.561869	7.46689	19.8777	1.45e-13	7.49e-13
SLC6A14	0.561384	4.14397	1.14477	3.62e-05	8.51e-05
USP9Y	0.56076	3.47631	-1.36415	0.000524	0.001069
TPBG	0.560439	9.328	34.6873	4.15e-20	3.33e-19
PTGDS	0.559644	7.4363	19.6593	1.81e-13	9.25e-13
CCL13	0.558986	5.59959	8.09074	2.59e-08	8.55e-08
FLNC	0.558656	8.39995	26.932	1.1e-16	6.98e-16
PTPN13	0.558379	6.81477	15.4024	1.41e-11	6.23e-11
TIMP3	0.557513	7.09075	17.25	2.12e-12	1e-11
SLC26A9	0.557441	5.47185	7.4013	5.28e-08	1.7e-07
MATN3	0.557393	8.08047	24.4316	1.4e-15	8.34e-15
PTGS1	0.556839	10.0256	40.9864	6.98e-23	6.95e-22
PER3	0.556608	10.0394	41.1153	6.12e-23	6.13e-22
SCG5	0.556483	6.42275	12.896	1.84e-10	7.4e-10
RGS4	0.556194	7.48864	20.0334	1.24e-13	6.41e-13
CLDN18	0.556102	3.79492	-0.22057	0.000154	0.000336
FCGR3B	0.555416	5.49363	7.51775	4.68e-08	1.51e-07
SHISA3	0.555094	7.53764	20.386	8.62e-14	4.57e-13
FCRL5	0.554789	6.49105	13.3227	1.19e-10	4.86e-10
CD37	0.554785	9.10814	32.7848	2.86e-19	2.14e-18
RASSF6	0.554355	8.88017	30.8546	2.03e-18	1.43e-17
ANO1	0.554128	7.65968	21.273	3.49e-14	1.89e-13
CD14	0.554009	8.11179	24.6728	1.09e-15	6.59e-15
CTSK	0.553351	8.25335	25.7738	3.56e-16	2.21e-15
ANXA10	0.552701	4.55119	2.88548	5.8e-06	1.49e-05
NTN4	0.55269	9.38758	35.2098	2.44e-20	1.98e-19
TIAM1	0.552369	8.80175	30.2008	3.95e-18	2.74e-17
RASGRP1	0.552359	8.58353	28.4085	2.44e-17	1.63e-16
TNFRSF17	0.552112	4.89875	4.49622	1.08e-06	3e-06
IGFBP3	0.551829	9.22505	33.7914	1.03e-19	8.02e-19
LGI1	0.550874	8.06032	24.2768	1.63e-15	9.7e-15
RGS18	0.550787	8.93581	31.3217	1.26e-18	9.08e-18
ADAMTSL3	0.550344	8.28038	25.9859	2.87e-16	1.79e-15
VNN2	0.549591	7.15918	17.7187	1.31e-12	6.3e-12
CSGALNACT1	0.549292	9.56671	36.7981	4.87e-21	4.21e-20
LAPTM5	0.549168	8.68398	29.2285	1.06e-17	7.2e-17
GPX3	0.548673	7.20683	18.0475	9.39e-13	4.56e-12
RERGL	0.547954	6.72637	14.8251	2.54e-11	1.09e-10
IL1R2	0.54765	5.92668	9.92539	3.9e-09	1.39e-08
GIMAP6	0.547631	9.60651	37.1546	3.39e-21	2.99e-20
AFF3	0.547587	9.24363	33.9525	8.74e-20	6.88e-19
MS4A6A	0.547414	9.14845	33.1306	2.01e-19	1.52e-18
TMEM71	0.547205	6.67675	14.504	3.53e-11	1.5e-10
S1PR3	0.54716	9.81943	39.0836	4.8e-22	4.53e-21
NR4A2	0.546432	7.86784	22.8162	7.23e-15	4.12e-14
CPM	0.545345	9.50203	36.2216	8.74e-21	7.37e-20
ERMN	0.544755	8.3905	26.8568	1.18e-16	7.51e-16
SCGB2A1	0.544742	5.09616	5.46201	3.95e-07	1.15e-06
KERA	0.544564	9.00242	31.8843	7.14e-19	5.23e-18
NTRK2	0.542822	5.18554	5.91134	2.47e-07	7.4e-07
PDZD2	0.542756	9.71142	38.1004	1.3e-21	1.18e-20
HSPB6	0.542733	5.98154	10.2427	2.81e-09	1.02e-08
GPR1	0.542222	8.83036	30.4387	3.1e-18	2.16e-17
P2RX7	0.542039	9.44918	35.753	1.41e-20	1.16e-19
ZBTB7C	0.541764	6.42274	12.8959	1.84e-10	7.4e-10
PLK2	0.541598	8.25393	25.7782	3.54e-16	2.2e-15
CLIC6	0.54121	7.0492	16.9675	2.83e-12	1.33e-11
PLXNA4	0.541035	9.21716	33.7232	1.1e-19	8.57e-19
FCRL1	0.540755	6.67016	14.4616	3.69e-11	1.57e-10
DKK2	0.540475	6.23061	11.7186	6.16e-10	2.35e-09
RBM20	0.540011	8.99502	31.8215	7.61e-19	5.53e-18
FAM46C	0.539957	7.68595	21.4656	2.87e-14	1.57e-13
SCIN	0.539133	7.58662	20.7404	6.01e-14	3.22e-13
C1orf162	0.538865	8.94048	31.361	1.21e-18	8.74e-18
FCGR1B	0.537402	6.67686	14.5048	3.53e-11	1.5e-10
SYT4	0.537385	6.94866	16.2902	5.67e-12	2.58e-11
RTN1	0.536894	9.21711	33.7227	1.1e-19	8.57e-19
GABRP	0.536589	4.65772	3.36701	3.51e-06	9.22e-06
ZNF385B	0.536353	7.51028	20.1889	1.05e-13	5.53e-13
UCHL1	0.535353	7.51003	20.1871	1.06e-13	5.53e-13
FCRLA	0.533306	6.70735	14.7018	2.88e-11	1.24e-10
BRINP3	0.533164	4.73318	3.71457	2.44e-06	6.53e-06
C16orf89	0.532711	6.94444	16.262	5.83e-12	2.65e-11
IQGAP2	0.532566	7.19936	17.9958	9.9e-13	4.79e-12
CFD	0.532431	5.86155	9.55216	5.73e-09	2.02e-08
AR	0.532153	9.48119	36.0365	1.05e-20	8.76e-20
RAB3C	0.531792	7.67773	21.4054	3.05e-14	1.66e-13
CTSG	0.531486	5.74723	8.90658	1.11e-08	3.83e-08
OSBPL1A	0.530868	9.26621	34.1485	7.16e-20	5.67e-19
CYP3A5	0.530749	7.45873	19.8194	1.54e-13	7.89e-13
MS4A8	0.530738	5.76223	8.99058	1.02e-08	3.52e-08
FGF13	0.530649	7.01586	16.7418	3.57e-12	1.66e-11
C8orf4	0.530361	7.71965	21.7137	2.23e-14	1.23e-13
LRRC17	0.529254	9.39441	35.2698	2.3e-20	1.87e-19
ALOX5AP	0.529047	7.96151	23.523	3.52e-15	2.05e-14
ST6GALNAC5	0.5289	7.93723	23.3391	4.25e-15	2.45e-14
SNAP91	0.528135	7.47821	19.9587	1.33e-13	6.91e-13
TGFB1I1	0.52736	9.48123	36.0368	1.05e-20	8.76e-20
DHRS9	0.526843	4.69015	3.51574	3e-06	7.97e-06
CD55	0.526759	7.83385	22.5617	9.38e-15	5.31e-14
ADAMTS2	0.525517	6.48784	13.3025	1.21e-10	4.95e-10
MXRA8	0.525129	9.39593	35.2832	2.27e-20	1.85e-19
MMP13	0.524725	5.21509	6.0616	2.12e-07	6.39e-07
FPR3	0.524714	7.42189	19.5567	2.01e-13	1.02e-12
CADM1	0.523991	8.60324	28.5687	2.07e-17	1.39e-16
IFI44L	0.523725	4.79092	3.98419	1.84e-06	4.98e-06
SOX11	0.522772	8.21252	25.4544	4.93e-16	3.01e-15
PENK	0.522483	5.84419	9.45331	6.34e-09	2.22e-08
GLIPR1	0.522459	8.65857	29.0203	1.31e-17	8.88e-17
MAL	0.521837	7.22338	18.1622	8.36e-13	4.08e-12
UBE2E2	0.521573	8.40651	26.9843	1.04e-16	6.66e-16
NCF2	0.519424	7.17204	17.8072	1.2e-12	5.78e-12
LINC00261	0.519256	4.64312	3.30037	3.76e-06	9.85e-06
SLC1A3	0.518778	7.93028	23.2865	4.48e-15	2.58e-14
TMEM119	0.518231	9.05706	32.3485	4.45e-19	3.31e-18
TWIST1	0.518004	6.81809	15.4242	1.38e-11	6.09e-11
TTLL7	0.517051	8.87619	30.8213	2.1e-18	1.47e-17
JAKMIP2	0.516929	9.15047	33.1479	1.98e-19	1.5e-18
NLGN4Y	0.515128	4.62273	3.20764	4.14e-06	1.08e-05
ELAVL4	0.515018	8.03587	24.0895	1.98e-15	1.17e-14
HS3ST2	0.514739	7.07375	17.1342	2.39e-12	1.12e-11
ALDH1A1	0.514604	4.91252	4.56239	1.01e-06	2.81e-06
ZNF331	0.514162	7.9454	23.4009	3.99e-15	2.31e-14
AQP3	0.513349	5.50278	7.56685	4.45e-08	1.44e-07
P2RY13	0.513342	7.46069	19.8333	1.52e-13	7.8e-13
SPINK4	0.512565	2.80011	-3.46412	0.00518	0.009114
RAMP1	0.512461	5.36464	6.83437	9.5e-08	2.99e-07
PTPRS	0.512095	8.99541	31.8249	7.58e-19	5.52e-18
UST	0.511614	8.0529	24.2199	1.73e-15	1.02e-14
TPSAB1	0.511242	6.03653	10.5637	2.02e-09	7.39e-09
FPR1	0.50837	6.50513	13.4112	1.08e-10	4.46e-10
ADAM33	0.507919	8.24775	25.7299	3.72e-16	2.3e-15
PAPPA	0.506995	8.53417	28.0087	3.66e-17	2.43e-16
GRP	0.506384	5.10333	5.49777	3.8e-07	1.11e-06
LCP2	0.505645	8.43695	27.2274	8.11e-17	5.25e-16
GATM	0.50543	6.29127	12.0867	4.22e-10	1.64e-09
SPARC	0.505383	7.97027	23.5895	3.29e-15	1.92e-14
HS3ST3A1	0.50482	7.78306	22.1832	1.38e-14	7.7e-14
LRRN3	0.504285	7.46504	19.8645	1.47e-13	7.59e-13
PDE10A	0.503669	7.30786	18.7514	4.58e-13	2.28e-12
FLRT3	0.50345	5.55326	7.83894	3.36e-08	1.1e-07
KANK4	0.503321	6.6783	14.5141	3.49e-11	1.49e-10
DKK3	0.503281	8.7143	29.4777	8.23e-18	5.64e-17
SIK1	0.502888	4.4401	2.3949	9.71e-06	2.42e-05
GOLGA8A	0.502828	5.72159	8.76345	1.29e-08	4.38e-08
TMOD1	0.501501	8.24682	25.7226	3.75e-16	2.31e-15
PELI2	0.500855	8.50579	27.7798	4.62e-17	3.05e-16
ANKRD36B	0.500798	7.12092	17.4562	1.72e-12	8.17e-12
CD86	0.500778	8.11629	24.7076	1.05e-15	6.37e-15
FCGR2A	0.500642	7.15948	17.7208	1.31e-12	6.3e-12
ZNRF3	-0.50076	-7.68771	21.4786	2.83e-14	1.55e-13
HIST1H2AL	-0.50226	-7.28738	18.608	5.3e-13	2.63e-12
DCT	-0.50253	-5.92849	9.93578	3.86e-09	1.38e-08
DUSP15	-0.50317	-7.8835	22.9339	6.42e-15	3.66e-14
HIST3H2A	-0.50428	-9.0018	31.879	7.17e-19	5.25e-18
GRAMD2	-0.50589	-8.70047	29.3639	9.24e-18	6.28e-17
LDHC	-0.50752	-5.32878	6.64717	1.15e-07	3.6e-07
NODAL	-0.50763	-7.02156	16.7804	3.43e-12	1.6e-11
AFP	-0.51023	-6.62308	14.1594	5.03e-11	2.12e-10
AIFM3	-0.51129	-6.70862	14.71	2.86e-11	1.23e-10
UCN3	-0.51246	-5.63877	8.30528	2.07e-08	6.9e-08
XKRX	-0.51401	-8.21352	25.4622	4.89e-16	3e-15
RPL10L	-0.51795	-7.07387	17.135	2.39e-12	1.12e-11
CNTNAP2	-0.51801	-5.95538	10.0911	3.29e-09	1.18e-08
PITX2	-0.5182	-6.98027	16.5022	4.56e-12	2.09e-11
KCNQ1	-0.51938	-9.06192	32.3899	4.27e-19	3.17e-18
TEKT5	-0.51939	-7.56381	20.5751	7.11e-14	3.8e-13
KCNQ2	-0.52151	-6.29475	12.1079	4.13e-10	1.6e-09
CALCA	-0.52259	-5.19027	5.93537	2.41e-07	7.22e-07
CDH3	-0.52262	-6.81077	15.3761	1.44e-11	6.38e-11
MS4A15	-0.5231	-6.19912	11.5289	7.48e-10	2.83e-09
PCSK1N	-0.52323	-4.79264	3.99229	1.82e-06	4.94e-06
LY6G6E	-0.52372	-6.6978	14.64	3.07e-11	1.31e-10
RNF208	-0.5244	-9.21197	33.6783	1.15e-19	8.95e-19
DHDH	-0.52471	-9.2693	34.1754	6.97e-20	5.53e-19
ANO9	-0.52781	-8.91848	31.176	1.47e-18	1.04e-17
R3HDML	-0.52958	-7.56767	20.603	6.91e-14	3.69e-13
CBLN1	-0.53232	-6.2207	11.6588	6.55e-10	2.48e-09
GCHFR	-0.53244	-9.26034	34.0975	7.54e-20	5.96e-19
LINC01555	-0.53312	-6.77087	15.1148	1.89e-11	8.24e-11
GPX2	-0.53316	-8.8966	30.9923	1.77e-18	1.25e-17
CDCA7	-0.53346	-9.60797	37.1677	3.35e-21	2.96e-20
STC2	-0.53366	-6.64507	14.3003	4.35e-11	1.84e-10
PLAC1	-0.53386	-6.54978	13.6929	8.11e-11	3.37e-10
RNF43	-0.53454	-7.30031	18.6985	4.83e-13	2.4e-12
TG	-0.53477	-6.37637	12.6087	2.47e-10	9.76e-10
FGGY	-0.53526	-6.30674	12.1811	3.83e-10	1.49e-09
RNF157	-0.53699	-8.25367	25.7763	3.55e-16	2.2e-15
HIST1H4D	-0.53736	-6.84632	15.6102	1.14e-11	5.05e-11
ASB9	-0.53811	-7.51793	20.2439	9.97e-14	5.24e-13
CHST13	-0.53907	-7.31594	18.8081	4.32e-13	2.16e-12
DUSP9	-0.54119	-6.49419	13.3424	1.16e-10	4.77e-10
SLC38A5	-0.54124	-5.73632	8.84559	1.19e-08	4.05e-08
OBP2B	-0.54161	-6.24035	11.7775	5.8e-10	2.22e-09
DLX6	-0.54189	-5.37525	6.89	8.97e-08	2.83e-07
C9orf24	-0.54272	-7.83119	22.5417	9.57e-15	5.41e-14
ARHGDIG	-0.54316	-5.96038	10.12	3.19e-09	1.15e-08
ESPN	-0.54419	-8.30894	26.2108	2.28e-16	1.43e-15
PIPOX	-0.54452	-5.92052	9.88992	4.04e-09	1.44e-08
MT3	-0.54539	-6.01064	10.4123	2.36e-09	8.61e-09
MYADML2	-0.54559	-6.3967	12.7344	2.17e-10	8.65e-10
CCL20	-0.54763	-5.51388	7.62648	4.18e-08	1.36e-07
WNT11	-0.54804	-5.82737	9.35788	7e-09	2.44e-08
SPATC1L	-0.54883	-6.58861	13.9395	6.3e-11	2.63e-10
HMMR	-0.55153	-9.70444	38.0372	1.39e-21	1.26e-20
CYP4F11	-0.55196	-7.2836	18.5815	5.44e-13	2.7e-12
ATP5G2P1	-0.55315	-8.49135	27.6636	5.2e-17	3.41e-16
EPHX4	-0.55344	-6.52892	13.561	9.28e-11	3.84e-10
PRSS33	-0.55385	-4.78846	3.97268	1.86e-06	5.04e-06
CXCL3	-0.55449	-6.2661	11.9336	4.94e-10	1.9e-09
TMEM238	-0.55522	-9.49096	36.1232	9.66e-21	8.08e-20
SLC19A3	-0.556	-6.14114	11.1819	1.07e-09	4e-09
TMEM252	-0.55602	-5.3845	6.93857	8.53e-08	2.69e-07
EN2	-0.55754	-4.59993	3.10444	4.61e-06	1.2e-05
HIST1H3B	-0.55989	-6.61928	14.1351	5.15e-11	2.17e-10
AXIN2	-0.56004	-6.22085	11.6597	6.54e-10	2.48e-09
GLS2	-0.56121	-9.74557	38.4102	9.5e-22	8.76e-21
C1orf53	-0.56211	-9.41297	35.4333	1.95e-20	1.6e-19
FAM3B	-0.56282	-3.76553	-0.33017	0.000173	0.000375
CCDC113	-0.56301	-9.0947	32.6698	3.21e-19	2.4e-18
GRM8	-0.56497	-5.3875	6.95439	8.39e-08	2.65e-07
CLDN3	-0.56677	-9.15639	33.1989	1.88e-19	1.42e-18
SMTNL2	-0.56732	-7.23324	18.2306	7.79e-13	3.82e-12
NACA2	-0.56949	-8.7832	30.0468	4.61e-18	3.19e-17
NR0B2	-0.57236	-6.90331	15.9877	7.72e-12	3.47e-11
TTPA	-0.57294	-7.48131	19.9809	1.3e-13	6.76e-13
CBX2	-0.57295	-8.90773	31.0856	1.61e-18	1.14e-17
BRSK2	-0.57747	-7.38917	19.3245	2.55e-13	1.29e-12
SMKR1	-0.57878	-7.43453	19.6467	1.83e-13	9.36e-13
MAGEA11	-0.57885	-4.5828	3.02722	5e-06	1.29e-05
PNLIPRP2	-0.57966	-4.60674	3.13521	4.47e-06	1.16e-05
RHBDL1	-0.57989	-10.018	40.9152	7.5e-23	7.44e-22
KRT40	-0.58162	-4.93327	4.66244	9.07e-07	2.55e-06
C6orf223	-0.58176	-8.56535	28.261	2.83e-17	1.89e-16
ID1	-0.58205	-6.38856	12.684	2.28e-10	9.06e-10
SLC6A20	-0.58532	-6.04906	10.6372	1.87e-09	6.89e-09
PBK	-0.58586	-8.49614	27.7021	5e-17	3.29e-16
HES6	-0.58841	-9.52005	36.3818	7.43e-21	6.32e-20
UCA1	-0.58857	-4.93343	4.66322	9.06e-07	2.55e-06
NKD2	-0.58859	-7.23575	18.2481	7.65e-13	3.75e-12
SLC27A5	-0.59179	-10.3534	44.0821	3.03e-24	3.35e-23
DOC2A	-0.59182	-8.44132	27.2622	7.83e-17	5.08e-16
GLRA2	-0.59214	-5.52057	7.66248	4.03e-08	1.31e-07
HAGHL	-0.59255	-9.51997	36.3811	7.44e-21	6.32e-20
STOX1	-0.59311	-9.52607	36.4354	7.04e-21	6e-20
CAMKV	-0.59337	-6.62387	14.1645	5e-11	2.11e-10
PSPH	-0.59485	-8.06585	24.3192	1.56e-15	9.31e-15
SPERT	-0.59828	-7.06962	17.1062	2.46e-12	1.15e-11
C2orf82	-0.59872	-10.0079	40.8218	8.24e-23	8.14e-22
KRT75	-0.59998	-5.32019	6.60249	1.21e-07	3.76e-07
GDF15	-0.60003	-7.91157	23.1452	5.17e-15	2.97e-14
KIAA0226L	-0.60027	-5.51593	7.6375	4.14e-08	1.34e-07
SUSD3	-0.60125	-9.91826	39.9914	1.91e-22	1.85e-21
DRD2	-0.60294	-6.03482	10.5537	2.04e-09	7.46e-09
ALDOAP2	-0.60334	-6.7511	14.9858	2.15e-11	9.37e-11
ERP27	-0.60472	-5.68439	8.55689	1.6e-08	5.39e-08
RLN2	-0.60493	-7.53577	20.3724	8.74e-14	4.63e-13
NKPD1	-0.60506	-10.0594	41.3012	5.07e-23	5.12e-22
SLC7A4	-0.60552	-7.62206	20.9982	4.62e-14	2.49e-13
BTF3P13	-0.60854	-8.87945	30.8486	2.04e-18	1.44e-17
TMEM191A	-0.61024	-11.1128	51.5773	1.54e-27	2.19e-26
RASSF10	-0.61122	-6.04141	10.5923	1.96e-09	7.2e-09
CCNO	-0.61349	-9.71174	38.1033	1.3e-21	1.18e-20
HIST1H1B	-0.61396	-7.26009	18.4175	6.44e-13	3.17e-12
PHGDH	-0.61412	-7.91098	23.1408	5.2e-15	2.98e-14
CGREF1	-0.61576	-9.68915	37.8989	1.6e-21	1.43e-20
LCN15	-0.61841	-3.79822	-0.20823	0.000152	0.000332
CPN1	-0.6192	-6.05729	10.6856	1.78e-09	6.57e-09
SERPINA7	-0.62787	-5.89539	9.74559	4.69e-09	1.66e-08
FAM155B	-0.62829	-5.59406	8.0606	2.67e-08	8.8e-08
DLX3	-0.62927	-6.03273	10.5414	2.07e-09	7.54e-09
SLC13A3	-0.63123	-6.53772	13.6166	8.77e-11	3.64e-10
SLC39A4	-0.63295	-11.4765	55.3237	3.48e-29	5.63e-28
PWP2	-0.63772	-8.10821	24.6452	1.12e-15	6.77e-15
TNNI3	-0.63846	-6.74718	14.9603	2.21e-11	9.59e-11
CYP4F2	-0.63944	-6.22201	11.6667	6.5e-10	2.47e-09
C4orf48	-0.64071	-9.04264	32.2257	5.05e-19	3.73e-18
KLRG2	-0.64082	-6.66349	14.4187	3.85e-11	1.64e-10
DDN	-0.6411	-10.0034	40.7797	8.6e-23	8.47e-22
SSTR5	-0.64291	-6.77849	15.1646	1.79e-11	7.85e-11
SLC39A5	-0.6435	-7.90385	23.087	5.49e-15	3.14e-14
GOLT1A	-0.64545	-11.2787	53.2741	2.77e-28	4.18e-27
SYNE4	-0.65294	-6.75499	15.0112	2.1e-11	9.14e-11
AREG	-0.65915	-6.87376	15.7916	9.44e-12	4.21e-11
ZP2	-0.65979	-7.94494	23.3974	4e-15	2.32e-14
CDX2	-0.66	-10.3805	44.3419	2.33e-24	2.6e-23
CDHR1	-0.66501	-5.67249	8.49103	1.71e-08	5.75e-08
DMRT2	-0.67214	-7.31836	18.8251	4.24e-13	2.12e-12
SYN3	-0.6722	-7.1367	17.5643	1.54e-12	7.34e-12
SP6	-0.67296	-12.1606	62.6389	2.14e-32	4.71e-31
TLX1	-0.67703	-8.86305	30.7114	2.35e-18	1.64e-17
IZUMO2	-0.67997	-7.24891	18.3396	6.97e-13	3.42e-12
POU5F1B	-0.68039	-8.29532	26.1035	2.54e-16	1.59e-15
SLC7A5	-0.68418	-11.7167	57.8529	2.7e-30	4.85e-29
FGFR4	-0.68545	-11.868	59.4676	5.28e-31	9.94e-30
FABP6	-0.68721	-5.86696	9.58304	5.55e-09	1.96e-08
MAP7D2	-0.68783	-4.92431	4.61916	9.49e-07	2.65e-06
RIIAD1	-0.69199	-7.44894	19.7495	1.65e-13	8.46e-13
TRAPPC5	-0.69279	-11.5354	55.9405	1.87e-29	3.07e-28
CYP2B6	-0.69546	-6.61602	14.1143	5.26e-11	2.21e-10
MND1	-0.69924	-12.1756	62.8028	1.81e-32	4.03e-31
HUNK	-0.70335	-7.80358	22.3358	1.18e-14	6.64e-14
FOXJ1	-0.70803	-5.92813	9.93374	3.87e-09	1.38e-08
CCDC85B	-0.71068	-12.1033	62.0127	4.03e-32	8.52e-31
ETV4	-0.71263	-10.4827	45.3263	8.6e-25	1e-23
F12	-0.71412	-11.8473	59.2459	6.6e-31	1.23e-29
SLC6A4	-0.71573	-7.20389	18.0272	9.59e-13	4.65e-12
UNC93A	-0.72187	-6.49278	13.3335	1.17e-10	4.81e-10
PRAP1	-0.72239	-6.94354	16.256	5.87e-12	2.66e-11
MIF	-0.72485	-12.5022	66.4201	4.7e-34	1.21e-32
MESP1	-0.72628	-9.27941	34.2634	6.38e-20	5.08e-19
PSAT1	-0.7296	-9.83502	39.2262	4.15e-22	3.94e-21
PKLR	-0.73189	-7.09308	17.2659	2.09e-12	9.88e-12
CPNE7	-0.7319	-9.59032	37.0094	3.93e-21	3.43e-20
B4GALNT4	-0.7324	-7.69176	21.5084	2.74e-14	1.5e-13
TNNC2	-0.73907	-7.62583	21.0256	4.49e-14	2.43e-13
C10orf82	-0.74197	-6.98298	16.5204	4.48e-12	2.06e-11
NOTUM	-0.74575	-5.74483	8.89314	1.13e-08	3.88e-08
ACE2	-0.74615	-6.40515	12.7868	2.06e-10	8.22e-10
CYP2W1	-0.74781	-6.27986	12.0172	4.53e-10	1.76e-09
GGH	-0.75551	-10.8636	49.0678	1.95e-26	2.54e-25
FAM222A-AS1	-0.7558	-12.6035	67.5568	1.49e-34	3.98e-33
HPDL	-0.75683	-10.0457	41.1739	5.77e-23	5.8e-22
TRIB3	-0.76067	-12.0494	61.4265	7.29e-32	1.5e-30
QPRT	-0.76457	-7.67184	21.3621	3.19e-14	1.73e-13
C10orf99	-0.76487	-5.25711	6.27663	1.69e-07	5.15e-07
SLC30A2	-0.76763	-7.49457	20.076	1.18e-13	6.17e-13
SPACA3	-0.76952	-8.18637	25.2507	6.06e-16	3.68e-15
ACSL6	-0.77128	-6.27643	11.9963	4.63e-10	1.79e-09
GINS1	-0.77713	-14.1242	85.4782	2.08e-42	1.19e-40
ARSE	-0.78498	-8.35226	26.5532	1.61e-16	1.02e-15
GZMB	-0.78684	-8.10445	24.6162	1.16e-15	6.96e-15
TRIM54	-0.81741	-7.78226	22.1772	1.39e-14	7.74e-14
DDC	-0.82079	-9.5317	36.4856	6.69e-21	5.72e-20
TH	-0.82198	-9.60046	37.1003	3.59e-21	3.15e-20
TMEM52	-0.85018	-14.065	84.7515	4.32e-42	2.23e-40
GAL	-0.86976	-7.26826	18.4744	6.07e-13	3e-12
GNG4	-0.87362	-6.87836	15.8221	9.15e-12	4.08e-11
SLC39A2	-0.90775	-7.00479	16.6672	3.85e-12	1.78e-11
PTTG3P	-0.93839	-14.3291	88.0106	1.61e-43	1.11e-41
KRT23	-0.9458	-5.83856	9.42137	6.55e-09	2.3e-08
TMEM160	-0.95812	-15.5315	103.405	2.93e-50	5.07e-48
SLC22A11	-0.97248	-9.27393	34.2156	6.69e-20	5.32e-19
EREG	-0.98124	-7.26599	18.4585	6.17e-13	3.05e-12
RBP2	-0.99601	-9.17537	33.3622	1.59e-19	1.22e-18
GPR143	-1.0057	-9.72134	38.1904	1.19e-21	1.09e-20
PLA2G12B	-1.04041	-7.99306	23.7628	2.76e-15	1.62e-14
PRR7	-1.05694	-18.7034	147.959	9.36e-70	1.35e-66
CKMT2	-1.1344	-8.70979	29.4406	8.54e-18	5.83e-17
DPEP1	-1.22141	-9.2077	33.6413	1.2e-19	9.23e-19
ASCL2	-1.23107	-11.3625	54.1385	1.15e-28	1.81e-27
CEL	-1.2987	-7.54462	20.4363	8.19e-14	4.35e-13

## Sheet: Table S7
Table S7: Go analysis of differentially expressed genes in HMC4 cluster
DEG	geneSet	description	pValue	FDR
Upregulated genes	GO:0009611	response to wounding	1.33227e-15	1.12145e-13
	GO:0002250	adaptive immune response	4.44089e-16	4.03722e-14
	GO:0060485	mesenchyme development	4.44089e-16	4.03722e-14
	GO:0061448	connective tissue development	2.22045e-16	2.08104e-14
	GO:0070661	leukocyte proliferation	5.21805e-15	3.82559e-13
	GO:0045765	regulation of angiogenesis	2.63123e-14	1.69649e-12
	GO:0071674	mononuclear cell migration	1.45439e-13	8.42158e-12
	GO:0071559	response to transforming growth factor beta	2.44316e-12	1.16899e-10
	GO:0042116	macrophage activation	2.56509e-10	8.79973e-09
	GO:0007267	cell-cell signaling	6.66134e-16	5.76745e-14
	GO:0000165	MAPK cascade	2.44249e-15	1.9142e-13
	GO:0030595	leukocyte chemotaxis	7.32747e-15	5.16388e-13
	GO:0055065	metal ion homeostasis	3.68594e-14	2.32701e-12
	GO:1901701	cellular response to oxygen-containing compound	8.88178e-16	7.61739e-14
	GO:0072507	divalent inorganic cation homeostasis	2.88658e-15	2.22389e-13
	GO:0006875	cellular metal ion homeostasis	8.77076e-15	6.08664e-13
	GO:0060548	negative regulation of cell death	8.89748e-11	3.34244e-09
Downregulated genes	GO:0060429	epithelium development	1.1832e-10	1.07564e-06
	GO:0030855	epithelial cell differentiation	1.0779e-07	0.000195984
	GO:0009888	tissue development	2.97422e-07	0.000337983
	GO:1901605	alpha-amino acid metabolic process	1.09221e-06	0.00110325
	GO:0017144	drug metabolic process	7.9299e-06	0.0040896
	GO:0006082	organic acid metabolic process	3.65816e-05	0.0134373
	GO:0019752	carboxylic acid metabolic process	3.70569e-05	0.0134373
	GO:0015893	drug transport	8.27284e-05	0.0225047
	GO:0009070	serine family amino acid biosynthetic process	8.36131e-05	0.0225047
	GO:0051187	cofactor catabolic process	8.41668e-05	0.0225047
	GO:0051591	response to cAMP	0.000106227	0.0275917
	GO:0043436	oxoacid metabolic process	0.000178103	0.0351986
	GO:0008202	steroid metabolic process	0.000222043	0.0395803

## Sheet: Table S8
Table S8: Gene signature identified by Boruta algorithm
Gene	Gene cluster	Gene	Gene cluster
REL	A	PRR7	B
CCPG1	A	TMEM160	B
GNAQ	A	MRPL12	B
PTBP2	A	RNASEH2A	B
FGD4	A	AGMAT	B
FOXP1	A	ZNF593	B
CDC42BPA	A	SAC3D1	B
MEF2A	A	BIRC5	B
REEP3	A	SLC25A10	B
RAB27A	A	CDC45	B
SWAP70	A	GINS2	B
EDEM3	A	ZNHIT2	B
CPEB2	A	ENDOG	B
IDS	A	ECE2	B
PEAK1	A	AHCY	B
EPAS1	A	C16orf59	B
PJA2	A	CENPM	B
XYLT1	A	CD320	B
KIAA1109	A	NME1	B
DMXL2	A	CCNE1	B
FRMD4B	A	RRP9	B
SH3PXD2A	A	ACTL10	B
SECISBP2L	A	WDR4	B
MACF1	A	EXOSC4	B
FAM214A	A	SLC5A6	B
BMPR2	A	CDC25C	B
MYOF	A	TIMM10	B
CRYBG3	A	FAM173A	B
STOM	A	NLE1	B
LYST	A	PDCD2L	B
CREBRF	A	CYC1	B
ATXN1	A	RPP40	B
ELK3	A	STRA13	B
ITGAV	A	GADD45GIP1	B
AKAP13	A	MRPL4	B
SGMS2	A	TRAP1	B
SVIL	A	NOC4L	B
PDE4D	A	MRPL38	B
IL6ST	A	SUV39H1	B
ANTXR2	A	DTYMK	B
LPP	A	TMEM177	B
ETS1	A	SLC25A39	B
CEP85L	A	POLD2	B
ATP2B4	A	CHCHD6	B
LIMCH1	A	TOMM34	B
WIPF1	A	MRPL23	B
AHNAK	A	DCXR	B
A2M	A	GINS3	B
FAM63B	A	RUVBL2	B
DST	A	POLR2I	B
TCF4	A	TRAIP	B
IGFBP5	A	POLR3K	B
SDPR	A	PHB	B
FRY	A	MARS2	B
KLF9	A	HMBS	B
MPDZ	A	C16orf91	B
CLIP4	A	MRPL11	B
SETBP1	A	DHCR7	B
WWTR1	A	NOP16	B
SYNE1	A	RANBP1	B
GOLGA8N	A	TIMM50	B
SLC16A7	A	DDX28	B
SPARCL1	A	TEAD4	B
ZEB1	A	NAA10	B
DDR2	A	MRTO4	B
MEIS2	A	C17orf89	B
ABI3BP	A	MRPS23	B
C7	A	BYSL	B
		RCC1	B
		MMAB	B
		C1QBP	B
		PRDX2	B
		SKA1	B
		MRPL2	B
		CKS1B	B
		CLPP	B
		OXLD1	B
		ZMYND19	B
		SFXN4	B
		LSM2	B
		CLPB	B
		LSM4	B
		NABP2	B
		STOML2	B
		NHP2	B
		FAM96B	B
		THOP1	B

## Sheet: Table S9
Table S9: Molecular targets identified by CMap analysis
Cohort	Score	ID	Name
GSE39582	-97.03	CGS001-5734	PTGER4
	-97.04	CGS001-5529	PPP2R5E
	-97.06	CGS001-286530	P2RY8
	-97.08	CGS001-29947	DNMT3L
	-97.21	CGS001-3486	IGFBP3
	-97.21	CGS001-1213	CLTC
	-97.24	CGS001-598	BCL2L1
	-97.33	CGS001-8714	ABCC3
	-97.48	CGS001-25898	RCHY1
	-97.52	CGS001-3337	DNAJB1
	-97.53	CGS001-10610	ST6GALNAC2
	-97.57	CGS001-147837	ZNF563
	-97.62	CGS001-25925	ZNF521
	-97.66	CGS001-9833	MELK
	-97.74	CGS001-22937	SCAP
	-97.76	CGS001-4850	CNOT4
	-97.79	CGS001-4312	MMP1
	-97.81	CGS001-1387	CREBBP
	-97.82	CGS001-200734	SPRED2
	-97.93	CGS001-5289	PIK3C3
	-97.98	CGS001-5335	PLCG1
	-98.03	CGS001-7535	ZAP70
	-98.03	CGS001-3717	JAK2
	-98.08	CGS001-23139	MAST2
	-98.08	CGS001-4254	KITLG
	-98.13	CGS001-2730	GCLM
	-98.14	CGS001-25805	BAMBI
	-98.18	CGS001-3672	ITGA1
	-98.18	CGS001-1978	EIF4EBP1
	-98.26	CGS001-6813	STXBP2
	-98.27	CGS001-2589	GALNT1
	-98.27	CGS001-650	BMP2
	-98.32	CGS001-65217	PCDH15
	-98.32	CGS001-8522	GAS7
	-98.45	CGS001-10991	SLC38A3
	-98.45	CGS001-2241	FER
	-98.45	CGS001-79135	APOO
	-98.5	CGS001-27197	GPR82
	-98.54	CGS001-7424	VEGFC
	-98.58	CGS001-9070	ASH2L
	-98.67	CGS001-842	CASP9
	-98.68	CGS001-55893	ZNF395
	-98.69	CGS001-6934	TCF7L2
	-98.84	CGS001-10919	EHMT2
	-98.87	CGS001-8148	TAF15
	-99.16	CGS001-5970	RELA
	-99.19	CGS001-6812	STXBP1
	-99.21	CGS001-1948	EFNB2
	-99.26	CGS001-1356	CP
	-99.28	CGS001-5511	PPP1R8
	-99.32	CGS001-5805	PTS
	-99.32	CGS001-8777	MPDZ
	-99.32	CGS001-1457	CSNK2A1
	-99.34	CGS001-4094	MAF
	-99.37	CGS001-7158	TP53BP1
	-99.39	CGS001-6478	SIAH2
	-99.42	CGS001-1659	DHX8
	-99.53	CGS001-476	ATP1A1
	-99.53	CGS001-8625	RFXANK
	-99.55	CGS001-3162	HMOX1
	-99.66	CGS001-10474	TADA3
	-99.71	CGS001-10214	SSX3
	-99.71	CGS001-8767	RIPK2
	-99.74	CGS001-4016	LOXL1
	-99.84	CGS001-1876	E2F6
	-99.89	CGS001-3556	IL1RAP
	-99.92	CGS001-3459	IFNGR1
TCGA	-97.04	CGS001-22859	LPHN1
	-97.05	CGS001-1387	CREBBP
	-97.15	CGS001-6567	SLC16A2
	-97.17	CGS001-7334	UBE2N
	-97.18	CGS001-7535	ZAP70
	-97.19	CGS001-222	ALDH3B2
	-97.21	CGS001-1390	CREM
	-97.32	CGS001-5335	PLCG1
	-97.34	CGS001-23344	ESYT1
	-97.38	CGS001-25925	ZNF521
	-97.4	CGS001-6812	STXBP1
	-97.45	CGS001-7157	TP53
	-97.53	CGS001-10973	ASCC3
	-97.54	CGS001-4331	MNAT1
	-97.54	CGS001-51451	LCMT1
	-97.58	CGS001-51015	ISOC1
	-97.58	CGS001-1622	DBI
	-97.61	CGS001-5699	PSMB10
	-97.64	CGS001-201516	ZSCAN4
	-97.66	CGS001-10957	PNRC1
	-97.66	CGS001-2161	F12
	-97.69	CGS001-4942	OAT
	-97.77	CGS001-1385	CREB1
	-97.87	CGS001-4610	MYCL1
	-97.9	CGS001-6659	SOX4
	-97.92	CGS001-9955	HS3ST3A1
	-97.95	CGS001-8777	MPDZ
	-97.98	CGS001-4088	SMAD3
	-98	CGS001-468	ATF4
	-98.09	CGS001-10257	ABCC4
	-98.15	CGS001-648	BMI1
	-98.16	CGS001-55893	ZNF395
	-98.16	CGS001-3486	IGFBP3
	-98.25	CGS001-200734	SPRED2
	-98.34	CGS001-6558	SLC12A2
	-98.39	CGS001-4352	MPL
	-98.42	CGS001-7504	XK
	-98.45	CGS001-3159	HMGA1
	-98.49	CGS001-146050	ZSCAN29
	-98.49	CGS001-573	BAG1
	-98.53	CGS001-171017	ZNF384
	-98.53	CGS001-5550	PREP
	-98.53	CGS001-4214	MAP3K1
	-98.53	CGS001-10919	EHMT2
	-98.55	CGS001-147694	ZNF548
	-98.6	CGS001-58497	PRUNE
	-98.6	CGS001-2241	FER
	-98.61	CGS001-323	APBB2
	-98.63	CGS001-285267	ZNF619
	-98.71	CGS001-3964	LGALS8
	-98.76	CGS001-25942	SIN3A
	-98.76	CGS001-25898	RCHY1
	-98.84	CGS001-2959	GTF2B
	-98.87	CGS001-1457	CSNK2A1
	-98.89	CGS001-476	ATP1A1
	-98.89	CGS001-102	ADAM10
	-98.97	CGS001-2730	GCLM
	-98.98	CGS001-211	ALAS1
	-99.02	CGS001-25805	BAMBI
	-99.03	CGS001-7181	NR2C1
	-99.03	CGS001-1356	CP
	-99.03	CGS001-8714	ABCC3
	-99.05	CGS001-7424	VEGFC
	-99.05	CGS001-10477	UBE2E3
	-99.06	CGS001-3337	DNAJB1
	-99.11	CGS001-6347	CCL2
	-99.13	CGS001-7132	TNFRSF1A
	-99.13	CGS001-5734	PTGER4
	-99.13	CGS001-5451	POU2F1
	-99.15	CGS001-6478	SIAH2
	-99.16	CGS001-7345	UCHL1
	-99.16	CGS001-9638	FEZ1
	-99.2	CGS001-8204	NRIP1
	-99.21	CGS001-8428	STK24
	-99.21	CGS001-3035	HARS
	-99.29	CGS001-8531	CSDA
	-99.32	CGS001-147837	ZNF563
	-99.32	CGS001-23139	MAST2
	-99.32	CGS001-79796	ALG9
	-99.34	CGS001-8625	RFXANK
	-99.37	CGS001-3162	HMOX1
	-99.42	CGS001-3717	JAK2
	-99.45	CGS001-466	ATF1
	-99.47	CGS001-10610	ST6GALNAC2
	-99.47	CGS001-10019	SH2B3
	-99.53	CGS001-9833	MELK
	-99.55	CGS001-7158	TP53BP1
	-99.55	CGS001-8767	RIPK2
	-99.55	CGS001-639	PRDM1
	-99.57	CGS001-10214	SSX3
	-99.59	CGS001-54107	POLE3
	-99.61	CGS001-4850	CNOT4
	-99.63	CGS001-7453	WARS
	-99.69	CGS001-56848	SPHK2
	-99.76	CGS001-10474	TADA3
	-99.76	CGS001-4841	NONO
	-99.79	CGS001-3556	IL1RAP
	-99.87	CGS001-4094	MAF
	-99.89	CGS001-4016	LOXL1
	-99.89	CGS001-1659	DHX8
	-99.92	CGS001-93134	ZNF561
	-99.92	CGS001-1031	CDKN2C
	-99.95	CGS001-3459	IFNGR1
SYSUCC	-97.05	CGS001-5156	PDGFRA
	-97.19	CGS001-1407	CRY1
	-97.31	CGS001-25898	RCHY1
	-97.33	CGS001-6347	CCL2
	-97.35	CGS001-7572	ZNF24
	-97.61	CGS001-55226	NAT10
	-97.63	CGS001-10973	ASCC3
	-97.71	CGS001-10221	TRIB1
	-97.74	CGS001-3556	IL1RAP
	-97.76	CGS001-7158	TP53BP1
	-97.86	CGS001-3162	HMOX1
	-97.99	CGS001-5352	PLOD2
	-98.14	CGS001-3615	IMPDH2
	-98.15	CGS001-10096	ACTR3
	-98.24	CGS001-8726	EED
	-98.28	CGS001-55893	ZNF395
	-98.29	CGS001-3486	IGFBP3
	-98.37	CGS001-8428	STK24
	-98.5	CGS001-222	ALDH3B2
	-98.59	CGS001-27102	EIF2AK1
	-98.74	CGS001-5867	RAB4A
	-98.97	CGS001-639	PRDM1
	-99.05	CGS001-7535	ZAP70
	-99.05	CGS001-7108	TM7SF2
	-99.16	CGS001-23131	GPATCH8
	-99.24	CGS001-26205	GMEB2
	-99.26	CGS001-7756	ZNF207
	-99.26	CGS001-7181	NR2C1
	-99.37	CGS001-8767	RIPK2
	-99.5	CGS001-51451	LCMT1
	-99.67	CGS001-10919	EHMT2
	-99.71	CGS001-1876	E2F6
	-99.92	CGS001-64219	PJA1

## Sheet: Table S10
Table S10: Compounds identified by CMap analysis
Cohort	Score	ID	Name
GSE39582	-95.03	BRD-K14791739	fluticasone
	-95.17	BRD-K48923948	BMS-641988
	-95.35	BRD-A59808129	guggulsterone
	-95.37	BRD-K06024458	n-arachidonyl-GABA
	-95.54	BRD-K14696368	9-methyl-5H-6-thia-4,5-diaza-chrysene-6,6-dioxide
	-95.54	BRD-K32536677	AGK-2
	-96.05	BRD-A72758037	asiatic-acid
	-96.21	BRD-A75517195	thiazolopyrimidine
	-96.34	BRD-K95609758	BMS-191011
	-96.39	BRD-A67373739	AICA-ribonucleotide
	-96.5	BRD-K61217870	n-(3-acetamidophenyl)-3-chlorobenzamide
	-96.66	BRD-K82731415	olomoucine
	-96.93	BRD-A36707673	hydroxycholesterol
	-97.08	BRD-K16478699	PLX-4720
	-97.11	BRD-A93255169	thalidomide
	-97.23	BRD-K37130656	rivaroxaban
	-97.39	BRD-A48430263	pioglitazone
	-97.52	BRD-K69032158	diprotin-a
	-97.64	BRD-K75181824	acetyl-geranygeranyl-cysteine
	-97.67	BRD-U94846492	quinine
	-97.7	BRD-K87991767	umbelliferone
	-97.78	BRD-K23875128	RHO-kinase-inhibitor-III[rockout]
	-97.89	BRD-K01638814	rilmenidine
	-97.92	BRD-A56359832	zileuton
	-97.96	BRD-K04010869	prostaglandin-a1
	-98.08	BRD-K91696562	orantinib
	-98.24	BRD-A14985772	ascorbyl-palmitate
	-98.31	BRD-K40892394	AR-C133057XX
	-98.35	BRD-K76205745	losartan
	-98.48	BRD-K01779529	fluoropyruvate
	-98.59	BRD-A04352665	maraviroc
	-98.63	BRD-K37312348	kenpaullone
	-98.66	BRD-U66370498	androstanol
	-98.87	BRD-K96354014	nifedipine
	-98.91	BRD-A09533288	verapamil
	-98.94	BRD-K57926513	tyrphostin-AG-1295
	-98.98	BRD-K69690935	curcumin
	-99.05	BRD-K35128472	2-aminopurine
	-99.15	BRD-K80527266	triacsin-c
	-99.3	BRD-A80960055	celastrol
	-99.33	BRD-K79404599	enzastaurin
	-99.47	BRD-K82746043	navitoclax
	-99.54	BRD-K80672993	M2-PK-activator
	-99.54	BRD-K41260949	valproic-acid
	-99.54	BRD-K06080977	eicosatetraynoic-acid
	-99.58	BRD-A73680854	PT-630
	-99.58	BRD-K93176058	AC-55649
	-99.61	BRD-K36324071	NF-449
	-99.65	BRD-K01192156	tyrphostin-AG-112
	-99.65	BRD-A68631409	evodiamine
	-99.68	BRD-K24994810	androstenol
	-99.79	BRD-K17823458	danoprevir
	-99.86	BRD-K89687904	PKCbeta-inhibitor
	-99.86	BRD-K59184148	SB-216763
	-99.89	BRD-K88560311	rucaparib
	-99.93	BRD-K93095519	SJ-172550
	-99.93	BRD-K00317371	RITA
	-100	BRD-K08703257	3-amino-benzamide
TCGA	-95.14	BRD-K61217870	n-(3-acetamidophenyl)-3-chlorobenzamide
	-95.36	BRD-K98426715	tubacin
	-95.41	BRD-A35108200	dexamethasone
	-95.43	BRD-A56359832	zileuton
	-95.62	BRD-K43164539	cholic-acid
	-95.9	BRD-K75181824	acetyl-geranygeranyl-cysteine
	-95.95	BRD-K78838262	austricine
	-95.95	BRD-K15262564	mupirocin
	-95.96	BRD-A60070924	alpha-estradiol
	-96.02	BRD-K14791739	fluticasone
	-96.09	BRD-A13084692	troglitazone
	-96.13	BRD-A67438293	treprostinil
	-96.21	BRD-K87991767	umbelliferone
	-96.5	BRD-K37130656	rivaroxaban
	-96.62	BRD-K84266862	BRL-50481
	-96.62	BRD-K13819402	desoxypeganine
	-96.83	BRD-K89210380	biotin
	-96.93	BRD-K74236984	UNC-0321
	-97.16	BRD-K00615600	AG-14361
	-97.19	BRD-K35128472	2-aminopurine
	-97.43	BRD-K23875128	RHO-kinase-inhibitor-III[rockout]
	-97.5	BRD-A59808129	guggulsterone
	-97.53	BRD-K36324071	NF-449
	-97.54	BRD-K06024458	n-arachidonyl-GABA
	-97.6	BRD-A68631409	evodiamine
	-97.74	BRD-K98521173	desoxycortone
	-97.78	BRD-K08703257	3-amino-benzamide
	-97.89	BRD-K82731415	olomoucine
	-97.91	BRD-A47706533	L-BSO
	-97.92	BRD-K01638814	rilmenidine
	-98.04	BRD-K60476892	YC-1
	-98.25	BRD-K95609758	BMS-191011
	-98.31	BRD-K79404599	enzastaurin
	-98.46	BRD-A73680854	PT-630
	-98.56	BRD-K77625572	etomoxir
	-98.73	BRD-K76205745	losartan
	-98.91	BRD-A01145011	zebularine
	-98.91	BRD-K01192156	tyrphostin-AG-112
	-98.94	BRD-K06878038	deferiprone
	-98.98	BRD-K91696562	orantinib
	-99.05	BRD-K44876623	zolpidem
	-99.05	BRD-K04010869	prostaglandin-a1
	-99.12	BRD-K31843556	T-0070907
	-99.12	BRD-K09907482	PRL-3-inhibitor-I
	-99.3	BRD-K37312348	kenpaullone
	-99.41	BRD-A61858259	CAY-10415
	-99.51	BRD-K80672993	M2-PK-activator
	-99.58	BRD-K57926513	tyrphostin-AG-1295
	-99.65	BRD-K06080977	eicosatetraynoic-acid
	-99.72	BRD-K96354014	nifedipine
	-99.75	BRD-K24994810	androstenol
	-99.75	BRD-K55991774	BAS-09104376
	-99.79	BRD-A14985772	ascorbyl-palmitate
	-99.79	BRD-K17823458	danoprevir
	-99.82	BRD-K59184148	SB-216763
	-99.82	BRD-K88560311	rucaparib
	-99.82	BRD-K00317371	RITA
	-99.86	BRD-K89687904	PKCbeta-inhibitor
	-99.86	BRD-K93095519	SJ-172550
SYSUCC	-95.02	BRD-K01779529	fluoropyruvate
	-95.32	BRD-K98426715	tubacin
	-95.56	BRD-K19416115	sitagliptin
	-96.06	BRD-K39569857	avrainvillamide-analog-3
	-96.09	BRD-K36324071	NF-449
	-96.19	BRD-K93095519	SJ-172550
	-96.55	BRD-K23875128	RHO-kinase-inhibitor-III[rockout]
	-96.89	BRD-K14329163	BAY-K8644
	-97.3	BRD-K06080977	eicosatetraynoic-acid
	-97.32	BRD-K08109516	L-701324
	-97.33	BRD-K00317371	RITA
	-97.36	BRD-K14791739	fluticasone
	-97.36	BRD-K79404599	enzastaurin
	-97.58	BRD-K55991774	BAS-09104376
	-97.61	BRD-M30523314	vinorelbine
	-97.61	BRD-K32107296	temozolomide
	-97.81	BRD-A55393291	testosterone
	-97.99	BRD-A59808129	guggulsterone
	-98.07	BRD-K61217870	n-(3-acetamidophenyl)-3-chlorobenzamide
	-98.9	BRD-K93176058	AC-55649
	-98.94	BRD-K89687904	PKCbeta-inhibitor
	-99.05	BRD-A68631409	evodiamine
	-99.19	BRD-K80527266	triacsin-c
	-99.22	BRD-K08703257	3-amino-benzamide
	-99.26	BRD-K24656285	farnesol
	-99.44	BRD-K05926469	lenalidomide
	-99.54	BRD-K59184148	SB-216763
